# Supplementary material for: Titanium‐Mediated Rearrangement of Bis(alkynyl)boranes: B─C Activation versus C─H Activation
Source: Angew Chem Int Ed Engl. 2025 May 19;64(26):e202504229. doi: 10.1002/anie.202504229 (PMC12184290; doi:10.1002/anie.202504229)
Supplement: Supplementary file 2 — Supporting information [file ANIE-64-e202504229-s001.zip]

Archive with 1 entries (1 files):
- cif_all.cif
