# Supplementary material for: Titanium‐Mediated Rearrangement of Bis(alkynyl)boranes: B─C Activation versus C─H Activation
Source: Angew Chem Int Ed Engl. 2025 May 19;64(26):e202504229. doi: 10.1002/anie.202504229 (PMC12184290; doi:10.1002/anie.202504229)
Supplement: Supplementary file 2 — Supporting information [file ANIE-64-e202504229-s001.zip › cif_all.cif]

data_3a


_publ_contact_author_name         'Prof. Dr. Qing Ye'
_publ_contact_author_address
;
Institut f\"ur Anorganische Chemie
Universit\"at W\"urzburg
Am Hubland
97074 W\"urzburg, Germany
;
_publ_contact_author_email        qing.ye@uni-wuerzburg.de
_publ_contact_author_fax          ?
_publ_contact_author_phone        +49-931-3188611
_publ_requested_journal           ?
_publ_section_title               ?
_publ_section_abstract            ?

loop_
_publ_author_name
'Ye, Qing'
;  Institut fuer Anorganische Chemie
   Universitaet Wuerzburg
   Am Hubland
   D-97074 Wuerzburg, Germany
;
'Matler, Alexander'
;  Institut fuer Anorganische Chemie
   Universitaet Wuerzburg
   Am Hubland
   D-97074 Wuerzburg, Germany
;
'Ma, Chenchang'
;  Institut fuer Anorganische Chemie
   Universitaet Wuerzburg
   Am Hubland
   D-97074 Wuerzburg, Germany
;


_publ_section_references
;
 SHELXT - Integrated space-group and crystal-structure determination, G. M. Sheldrick, Acta Cryst. (2015) A71, 3-8
 Crystal structure refinement with SHELXL, G. M. Sheldrick, Acta Cryst. (2015) C71, 3-8
;

_audit_creation_method            'CIF-fill 1.4v (K.Radacki, 2005-23)'
_audit_creation_date              2024-04-25
_audit_update_record
;
 2024-04-25    CrysAlisPro 1.171.43.89a (Rigaku OD, 2023)
 2024-04-25    SHELXL-2019/1
;
_shelx_SHELXL_version_number      2019/1
_chemical_formula_moiety          'C42 H58 B N Si2 Ti'
_chemical_formula_sum             'C42 H58 B N Si2 Ti'
_chemical_formula_weight          691.78
loop_
 _atom_type_symbol
 _atom_type_description
 _atom_type_scat_dispersion_real
 _atom_type_scat_dispersion_imag
 _atom_type_scat_source
  C C 0.0181 0.0091 'International Tables Vol C Tables 4.2.6.8 and 6.1.1.4'
  H H 0.0000 0.0000 'International Tables Vol C Tables 4.2.6.8 and 6.1.1.4'
  B B 0.0090 0.0039 'International Tables Vol C Tables 4.2.6.8 and 6.1.1.4'
  N N 0.0311 0.0180 'International Tables Vol C Tables 4.2.6.8 and 6.1.1.4'
  Si Si 0.2541 0.3302 'International Tables Vol C Tables 4.2.6.8 and 6.1.1.4'
  Ti Ti 0.2191 1.8069 'International Tables Vol C Tables 4.2.6.8 and 6.1.1.4'

_space_group_crystal_system       monoclinic
_space_group_IT_number            14
_space_group_name_H-M_alt         'P 21/n'
_space_group_name_Hall            '-P 2yn'
_shelx_space_group_comment
;
 The symmetry employed for this shelxl refinement is uniquely defined by the 
 following loop, which should always be used as a source of symmetry 
 information in preference to the above space-group names. They are only 
 intended as comments.
;
loop_
 _space_group_symop_operation_xyz
  'x, y, z'
  '-x+1/2, y+1/2, -z+1/2'
  '-x, -y, -z'
  'x-1/2, -y-1/2, z-1/2'


_cell_length_a                    13.92040(10)
_cell_length_b                    15.62270(10)
_cell_length_c                    17.70590(10)
_cell_angle_alpha                 90
_cell_angle_beta                  91.6330(10)
_cell_angle_gamma                 90
_cell_volume                      3849.01(4)
_cell_formula_units_Z             4
_cell_measurement_temperature     100(2)
_cell_measurement_reflns_used     28737
_cell_measurement_theta_min       3.7640
_cell_measurement_theta_max       74.7110

_exptl_crystal_description        block
_exptl_crystal_colour             'clear orange'
_exptl_crystal_density_diffrn     1.194
_exptl_crystal_F_000              1488
_exptl_crystal_size_max           0.290
_exptl_crystal_size_mid           0.140
_exptl_crystal_size_min           0.080
_exptl_absorpt_coefficient_mu     2.688
_exptl_absorpt_correction_type    gaussian
_exptl_absorpt_correction_T_min   0.402
_exptl_absorpt_correction_T_max   1.000
_exptl_absorpt_process_details
;
 CrysAlisPro 1.171.43.89a (Rigaku Oxford Diffraction, 2023) Numerical 
 absorption correction based on gaussian integration over a multifaceted 
 crystal model Empirical absorption correction using spherical harmonics, 
 implemented in SCALE3 ABSPACK scaling algorithm.
;
_exptl_crystal_preparation
;
 For data collection the crystal was immersed in a film of perfluoropolyether 
 oil, mounted on a polyimide loop and transferred to stream of cold nitrogen 
 (Oxford Cryostream 800).
;
loop_
 _exptl_crystal_face_index_h
 _exptl_crystal_face_index_k
 _exptl_crystal_face_index_l
 _exptl_crystal_face_perp_dist
  0 -1 -1 0.0758
  0 1 1 0.0890
  0 0 -1 0.1284
  0 0 1 0.1090
  0 1 -1 0.1100
  0 -1 1 0.0792
  0 1 0 0.0703
  0 -1 0 0.0674
  -1 1 -1 0.1036
  -1 -1 -1 0.1008
  1 -1 1 0.1337
  1 0 1 0.1566
  -1 1 1 0.0206
  1 -1 -1 0.0672
  -1 0 1 0.0193
  1 0 -1 0.0560
  -1 -1 1 0.0392
  1 1 -1 0.0779

_shelx_estimated_absorpt_T_min    0.509
_shelx_estimated_absorpt_T_max    0.814
_diffrn_ambient_temperature       100(2)
_diffrn_ambient_environment       N~2~
_diffrn_radiation_probe           x-ray
_diffrn_radiation_wavelength      1.54184
_diffrn_radiation_type            CuK\a
_diffrn_radiation_xray_symbol     K-L~2,3~
_diffrn_radiation_monochromator   'multi-layer mirror'
_diffrn_source                    'rotating-anode X-ray tube'
_diffrn_source_type               'PhotonJet-R X-ray Source'
_diffrn_measurement_device        'four-circle diffractometer'
_diffrn_measurement_device_type   'Rigaku XtaLAB Synergy-R'
_diffrn_measurement_method        '\w scans'
_diffrn_measurement_details
;
 List of Runs (angles in degrees, time in seconds):
 --------------------------------------------------------------------------
  1  \w   -121.00 -93.00   0.50    0.05    --  -79.50-120.00 116.37   56
  2  \w   -112.00 -87.00   0.50    0.05    --  -69.86 -19.00  49.00   50
  3  \w     47.00  94.00   0.50    0.05    --   82.26  15.00 -60.00   94
  4  \w     70.00 133.00   0.50    0.05    --   82.26  19.00-142.00  126
  5  \w     66.00  91.00   0.50    0.05    --   71.44  19.00-142.00   50
  6  \w   -123.00 -94.00   0.50    0.05    --  -79.50 -63.00-164.69   58
  7  \w   -117.00 -84.00   0.50    0.05    --  -70.00 -57.00  32.45   66
  8  \w   -123.00 -96.00   0.50    0.05    --  -79.50 -64.00 -56.90   54
  9  \w   -117.00 -90.00   0.50    0.05    --  -78.00 -60.00 -33.20   54
 10  \w   -100.00 -36.00   0.50    0.05    --  -79.50 123.00 179.20  128
 11  \w   -125.00 -97.00   0.50    0.05    --  -79.50-121.00 -89.34   56
 12  \w   -123.00 -96.00   0.50    0.05    --  -79.50-122.00 175.99   54
 13  \w     81.00 119.00   0.50    0.05    --   82.26  15.00 150.00   76
 14  \w   -120.00 -92.00   0.50    0.05    --  -79.50 -61.00   6.57   56
 15  \w   -114.00 -79.00   0.50    0.05    --  -76.36 -19.00  49.00   70
 16  \w   -112.00 -46.00   0.50    0.05    --  -60.33 -19.00  49.00  132
 17  \w     51.00  77.00   0.50    0.05    --   82.26  15.00 150.00   52
 18  \w   -123.00 -93.00   0.50    0.05    --  -79.50 -60.00 127.45   60
 19  \w   -124.00 -91.00   0.50    0.05    --  -79.50 -60.00  -5.27   66
 20  \w    -98.00 -73.00   0.50    0.05    --  -50.00 -51.00 -34.89   50
 21  \w     54.00  84.00   0.50    0.05    --   82.26-112.00 -90.00   60
 22  \w     42.00  80.00   0.50    0.05    --   85.25 -97.00  78.92   76
 23  \w    -97.00 -40.00   0.50    0.05    --  -78.00 118.00-120.46  114
 24  \w     20.00  60.00   0.50    0.05    --   58.74 -95.00  30.00   80
 25  \w     52.00  78.00   0.50    0.05    --   82.26 -95.00 -90.00   52
 26  \w     47.00  88.00   0.50    0.05    --   82.26 -95.00   0.00   82
 27  \w    -96.00 -71.00   0.50    0.05    --  -79.50 117.00-134.81   50
 28  \w    102.00 132.00   0.50    0.05    --   82.26  15.00 -60.00   60
 29  \w     68.00 108.00   0.50    0.05    --   82.26  15.00   0.00   80
 30  \w     41.00  73.00   0.50    0.05    --   82.26 -95.00-180.00   64
 31  \w     55.00  81.00   0.50    0.05    --   82.26 -95.00 -60.00   52
 32  \w     40.00  66.00   0.50    0.05    --   82.26-112.00 -30.00   52
 33  \w    102.00 130.00   0.50    0.05    --   85.25  49.00 -25.00   56
 34  \w     44.00 110.00   0.50    0.05    --   58.74  19.00-142.00  132
 35  \w     46.00  90.00   0.50    0.05    --   82.26 -95.00 -30.00   88
 36  \w     40.00  65.00   0.50    0.05    --   82.26 -95.00-150.00   50
 37  \w     36.00  66.00   0.50    0.05    --   58.74 -95.00 -30.00   60
;
_diffrn_orient_matrix_type
;
 CrysAlisPro convention (1999,Acta A55,543-557)
;
_diffrn_orient_matrix_UB_11      -0.1086944000
_diffrn_orient_matrix_UB_12       0.0162983000
_diffrn_orient_matrix_UB_13       0.0060702000
_diffrn_orient_matrix_UB_21       0.0074308000
_diffrn_orient_matrix_UB_22      -0.0177918000
_diffrn_orient_matrix_UB_23       0.0855199000
_diffrn_orient_matrix_UB_31       0.0199811000
_diffrn_orient_matrix_UB_32       0.0956132000
_diffrn_orient_matrix_UB_33       0.0148007000
_diffrn_detector                  HPA
_diffrn_detector_type             'HyPix Arc150'
_diffrn_detector_area_resol_mean  10.0
_diffrn_reflns_number             41858
_diffrn_reflns_av_unetI/netI      0.0182
_diffrn_reflns_av_R_equivalents   0.0262
_diffrn_reflns_limit_h_min       -17
_diffrn_reflns_limit_h_max        16
_diffrn_reflns_limit_k_min       -15
_diffrn_reflns_limit_k_max        18
_diffrn_reflns_limit_l_min       -22
_diffrn_reflns_limit_l_max        21
_diffrn_reflns_theta_min          3.774
_diffrn_reflns_theta_max          74.887
_diffrn_reflns_theta_full         67.684
_diffrn_measured_fraction_theta_max   0.973
_diffrn_measured_fraction_theta_full    1.000
_diffrn_reflns_Laue_measured_fraction_max     0.973
_diffrn_reflns_Laue_measured_fraction_full    1.000
_diffrn_reflns_point_group_measured_fraction_max    0.973
_diffrn_reflns_point_group_measured_fraction_full     1.000
_reflns_number_total              7702
_reflns_number_gt                 7309
_reflns_threshold_expression      'I > 2\s(I)'
_reflns_Friedel_coverage          0.000
_reflns_Friedel_fraction_max      .
_reflns_Friedel_fraction_full     .
_reflns_special_details
;
 Reflections were merged by SHELXL according to the crystal class for the 
 calculation of statistics and refinement. _reflns_Friedel_fraction is 
 defined as the number of unique Friedel pairs measured divided by the number 
 that would be possible theoretically, ignoring centric projections and 
 systematic absences.
;

_computing_data_collection
;
 CrysAlisPro system (CCD 43.119a 64-bit (release 08-04-2024))
;
_computing_cell_refinement        'CrysAlisPro 1.171.43.89a (Rigaku OD, 2023)'
_computing_data_reduction         'CrysAlisPro 1.171.43.89a (Rigaku OD, 2023)'
_computing_structure_solution     'SHELXT 2018/2 (Sheldrick, 2018)''
_computing_structure_refinement   'SHELXL-2019/1 (Sheldrick, 2019)'
_computing_molecular_graphics     'ShelXLe (Huebschle et all, 2011)'
_computing_publication_material   'SHELXL-2019/1 (Sheldrick, 2019)'

_refine_special_details           ?
_refine_ls_structure_factor_coef  Fsqd
_refine_ls_matrix_type            full
_refine_ls_weighting_scheme       calc
_refine_ls_weighting_details
;
 w=1/[\s^2^(Fo^2^)+(0.0394P)^2^+2.0043P] where P=(Fo^2^+2Fc^2^)/3
;
_atom_sites_solution_primary      dual
_atom_sites_solution_secondary    difmap
_atom_sites_solution_hydrogens    geom
_refine_ls_hydrogen_treatment     constr
_refine_ls_extinction_method      none
_refine_ls_extinction_coef        .
_refine_ls_number_reflns          7702
_refine_ls_number_parameters      440
_refine_ls_number_restraints      0
_refine_ls_R_factor_all           0.0332
_refine_ls_R_factor_gt            0.0316
_refine_ls_wR_factor_ref          0.0830
_refine_ls_wR_factor_gt           0.0819
_refine_ls_goodness_of_fit_ref    1.065
_refine_ls_restrained_S_all       1.065
_refine_ls_shift/su_max           0.002
_refine_ls_shift/su_mean          0.000
_refine_diff_density_max          0.397
_refine_diff_density_min         -0.429
_refine_diff_density_rms          0.044
_geom_special_details
;
 All esds (except the esd in the dihedral angle between two l.s. planes)
 are estimated using the full covariance matrix.  The cell esds are taken
 into account individually in the estimation of esds in distances, angles
 and torsion angles; correlations between esds in cell parameters are only
 used when they are defined by crystal symmetry.  An approximate (isotropic)
 treatment of cell esds is used for estimating esds involving l.s. planes.
;

loop_
 _atom_site_label
 _atom_site_type_symbol
 _atom_site_fract_x
 _atom_site_fract_y
 _atom_site_fract_z
 _atom_site_U_iso_or_equiv
 _atom_site_adp_type
 _atom_site_occupancy
 _atom_site_site_symmetry_order
 _atom_site_calc_flag
 _atom_site_refinement_flags_posn
 _atom_site_refinement_flags_adp
 _atom_site_refinement_flags_occupancy
 _atom_site_disorder_assembly
 _atom_site_disorder_group
  Ti1 Ti 0.46524(2) 0.73088(2) 0.37362(2) 0.01372(7) Uani 1 1 d . . . . .
  Si1 Si 0.88216(3) 0.65414(2) 0.43978(2) 0.01918(9) Uani 1 1 d . . . . .
  N1 N 0.82599(8) 0.73103(7) 0.38160(7) 0.0181(2) Uani 1 1 d . . . . .
  C1 C 0.69333(10) 0.84494(9) 0.52907(8) 0.0181(3) Uani 1 1 d . . . . .
  Si2 Si 0.88741(3) 0.78718(3) 0.31220(2) 0.01992(9) Uani 1 1 d . . . . .
  C2 C 0.62458(10) 0.85862(9) 0.58508(8) 0.0193(3) Uani 1 1 d . . . . .
  H2 H 0.563860 0.830988 0.581025 0.023 Uiso 1 1 calc R U . . .
  B2 B 0.72664(11) 0.75391(10) 0.39562(9) 0.0183(3) Uani 1 1 d . . . . .
  C3 C 0.64518(10) 0.91198(9) 0.64574(8) 0.0196(3) Uani 1 1 d . . . . .
  H3 H 0.598764 0.920274 0.683367 0.024 Uiso 1 1 calc R U . . .
  C4 C 0.73362(11) 0.95370(9) 0.65205(8) 0.0221(3) Uani 1 1 d . . . . .
  H4 H 0.746512 0.991957 0.692789 0.027 Uiso 1 1 calc R U . . .
  C5 C 0.80279(10) 0.93907(9) 0.59850(8) 0.0228(3) Uani 1 1 d . . . . .
  H5 H 0.863713 0.966268 0.603191 0.027 Uiso 1 1 calc R U . . .
  C6 C 0.78283(10) 0.88498(9) 0.53849(8) 0.0209(3) Uani 1 1 d . . . . .
  H6 H 0.831025 0.874649 0.502678 0.025 Uiso 1 1 calc R U . . .
  C7 C 0.67236(10) 0.79472(9) 0.46082(8) 0.0179(3) Uani 1 1 d . . . . .
  C8 C 0.62772(10) 0.73245(8) 0.35113(8) 0.0179(3) Uani 1 1 d . . . . .
  C9 C 0.58569(10) 0.76905(8) 0.42930(8) 0.0164(3) Uani 1 1 d . . . . .
  C10 C 0.81900(11) 0.64110(10) 0.53037(8) 0.0245(3) Uani 1 1 d . . . . .
  H10A H 0.753419 0.620628 0.519933 0.037 Uiso 1 1 calc R U . . .
  H10B H 0.816681 0.696323 0.556519 0.037 Uiso 1 1 calc R U . . .
  H10C H 0.853678 0.599497 0.562348 0.037 Uiso 1 1 calc R U . . .
  C11 C 0.57270(9) 0.70072(9) 0.29556(8) 0.0174(3) Uani 1 1 d . . . . .
  C12 C 0.40151(9) 0.87074(8) 0.40158(8) 0.0157(3) Uani 1 1 d . . . . .
  C13 C 0.32534(9) 0.82549(8) 0.36548(8) 0.0156(3) Uani 1 1 d . . . . .
  C14 C 0.35178(9) 0.80687(8) 0.29014(8) 0.0165(3) Uani 1 1 d . . . . .
  C15 C 0.44304(9) 0.84407(8) 0.27869(8) 0.0165(3) Uani 1 1 d . . . . .
  C16 C 0.47432(9) 0.88275(8) 0.34759(8) 0.0162(3) Uani 1 1 d . . . . .
  C17 C 0.40041(10) 0.90880(9) 0.47919(8) 0.0197(3) Uani 1 1 d . . . . .
  H17A H 0.466290 0.922323 0.496182 0.030 Uiso 1 1 calc R U . . .
  H17B H 0.372392 0.867700 0.514103 0.030 Uiso 1 1 calc R U . . .
  H17C H 0.361837 0.961283 0.478057 0.030 Uiso 1 1 calc R U . . .
  C18 C 0.96450(12) 0.71405(12) 0.25623(10) 0.0334(4) Uani 1 1 d . . . . .
  H18A H 0.923751 0.672738 0.228672 0.050 Uiso 1 1 calc R U . . .
  H18B H 1.009063 0.683388 0.290465 0.050 Uiso 1 1 calc R U . . .
  H18C H 1.001055 0.747700 0.220216 0.050 Uiso 1 1 calc R U . . .
  C19 C 0.88287(13) 0.54838(10) 0.39035(10) 0.0331(4) Uani 1 1 d . . . . .
  H19A H 0.816608 0.530223 0.379098 0.050 Uiso 1 1 calc R U . . .
  H19B H 0.914937 0.505758 0.422917 0.050 Uiso 1 1 calc R U . . .
  H19C H 0.917432 0.553717 0.343131 0.050 Uiso 1 1 calc R U . . .
  C20 C 1.00917(11) 0.68323(11) 0.46588(10) 0.0324(4) Uani 1 1 d . . . . .
  H20A H 1.044898 0.693606 0.419873 0.049 Uiso 1 1 calc R U . . .
  H20B H 1.039322 0.636187 0.494469 0.049 Uiso 1 1 calc R U . . .
  H20C H 1.009819 0.735130 0.496978 0.049 Uiso 1 1 calc R U . . .
  C21 C 0.60434(10) 0.66038(9) 0.22510(8) 0.0199(3) Uani 1 1 d . . . . .
  C22 C 0.69798(11) 0.62905(10) 0.21886(9) 0.0246(3) Uani 1 1 d . . . . .
  H22 H 0.741940 0.634447 0.260615 0.029 Uiso 1 1 calc R U . . .
  C23 C 0.72798(11) 0.59048(10) 0.15343(9) 0.0284(3) Uani 1 1 d . . . . .
  H23 H 0.791969 0.569790 0.150800 0.034 Uiso 1 1 calc R U . . .
  C24 C 0.66478(12) 0.58161(10) 0.09089(9) 0.0273(3) Uani 1 1 d . . . . .
  H24 H 0.685588 0.555720 0.045646 0.033 Uiso 1 1 calc R U . . .
  C25 C 0.57112(11) 0.61138(9) 0.09623(8) 0.0232(3) Uani 1 1 d . . . . .
  H25 H 0.527147 0.605601 0.054521 0.028 Uiso 1 1 calc R U . . .
  C26 C 0.54184(11) 0.64959(9) 0.16260(8) 0.0212(3) Uani 1 1 d . . . . .
  H26 H 0.477378 0.668975 0.165610 0.025 Uiso 1 1 calc R U . . .
  C27 C 0.22525(10) 0.81852(9) 0.39434(8) 0.0210(3) Uani 1 1 d . . . . .
  H27A H 0.186346 0.866339 0.374799 0.032 Uiso 1 1 calc R U . . .
  H27B H 0.227599 0.820344 0.449691 0.032 Uiso 1 1 calc R U . . .
  H27C H 0.196477 0.764335 0.377377 0.032 Uiso 1 1 calc R U . . .
  C28 C 0.28636(10) 0.77044(9) 0.22907(8) 0.0220(3) Uani 1 1 d . . . . .
  H28A H 0.267600 0.815866 0.193437 0.033 Uiso 1 1 calc R U . . .
  H28B H 0.228811 0.746629 0.251796 0.033 Uiso 1 1 calc R U . . .
  H28C H 0.320071 0.725119 0.202213 0.033 Uiso 1 1 calc R U . . .
  C29 C 0.49150(10) 0.85594(9) 0.20509(8) 0.0215(3) Uani 1 1 d . . . . .
  H29A H 0.464062 0.815986 0.167664 0.032 Uiso 1 1 calc R U . . .
  H29B H 0.560475 0.844812 0.212030 0.032 Uiso 1 1 calc R U . . .
  H29C H 0.481725 0.914813 0.187368 0.032 Uiso 1 1 calc R U . . .
  C30 C 0.56140(10) 0.93903(9) 0.35485(8) 0.0201(3) Uani 1 1 d . . . . .
  H30A H 0.616664 0.909596 0.333663 0.030 Uiso 1 1 calc R U . . .
  H30B H 0.574911 0.951681 0.408316 0.030 Uiso 1 1 calc R U . . .
  H30C H 0.549528 0.992587 0.327320 0.030 Uiso 1 1 calc R U . . .
  C31 C 0.80110(11) 0.84311(11) 0.24672(9) 0.0278(3) Uani 1 1 d . . . . .
  H31A H 0.836468 0.871345 0.206641 0.042 Uiso 1 1 calc R U . . .
  H31B H 0.765272 0.886032 0.274837 0.042 Uiso 1 1 calc R U . . .
  H31C H 0.756179 0.801375 0.224247 0.042 Uiso 1 1 calc R U . . .
  C32 C 0.96484(11) 0.87126(10) 0.35753(9) 0.0279(3) Uani 1 1 d . . . . .
  H32A H 1.005156 0.897514 0.319403 0.042 Uiso 1 1 calc R U . . .
  H32B H 1.005853 0.845237 0.397145 0.042 Uiso 1 1 calc R U . . .
  H32C H 0.924183 0.915199 0.379850 0.042 Uiso 1 1 calc R U . . .
  C33 C 0.50914(9) 0.58757(8) 0.41956(8) 0.0167(3) Uani 1 1 d . . . . .
  C34 C 0.47195(10) 0.63321(8) 0.48149(8) 0.0180(3) Uani 1 1 d . . . . .
  C35 C 0.37323(10) 0.64998(9) 0.46583(8) 0.0183(3) Uani 1 1 d . . . . .
  C36 C 0.34977(10) 0.61520(9) 0.39319(8) 0.0173(3) Uani 1 1 d . . . . .
  C37 C 0.43413(10) 0.57808(8) 0.36413(8) 0.0167(3) Uani 1 1 d . . . . .
  C38 C 0.60790(10) 0.55029(9) 0.41714(8) 0.0209(3) Uani 1 1 d . . . . .
  H38A H 0.614062 0.517045 0.370588 0.031 Uiso 1 1 calc R U . . .
  H38B H 0.618915 0.512828 0.460924 0.031 Uiso 1 1 calc R U . . .
  H38C H 0.655457 0.596555 0.418304 0.031 Uiso 1 1 calc R U . . .
  C39 C 0.52243(11) 0.64622(10) 0.55672(8) 0.0242(3) Uani 1 1 d . . . . .
  H39A H 0.588643 0.664830 0.548919 0.036 Uiso 1 1 calc R U . . .
  H39B H 0.522987 0.592282 0.584989 0.036 Uiso 1 1 calc R U . . .
  H39C H 0.488603 0.690025 0.585330 0.036 Uiso 1 1 calc R U . . .
  C40 C 0.30397(11) 0.68012(10) 0.52386(8) 0.0243(3) Uani 1 1 d . . . . .
  H40A H 0.325832 0.735109 0.544692 0.036 Uiso 1 1 calc R U . . .
  H40B H 0.300960 0.637822 0.564596 0.036 Uiso 1 1 calc R U . . .
  H40C H 0.240009 0.687053 0.500081 0.036 Uiso 1 1 calc R U . . .
  C41 C 0.25086(10) 0.59882(9) 0.35974(9) 0.0232(3) Uani 1 1 d . . . . .
  H41A H 0.247038 0.620855 0.307917 0.035 Uiso 1 1 calc R U . . .
  H41B H 0.203006 0.627818 0.390201 0.035 Uiso 1 1 calc R U . . .
  H41C H 0.238137 0.537124 0.359313 0.035 Uiso 1 1 calc R U . . .
  C42 C 0.43668(10) 0.52570(9) 0.29335(8) 0.0208(3) Uani 1 1 d . . . . .
  H42A H 0.404019 0.556785 0.251969 0.031 Uiso 1 1 calc R U . . .
  H42B H 0.404062 0.470994 0.301358 0.031 Uiso 1 1 calc R U . . .
  H42C H 0.503614 0.515065 0.280431 0.031 Uiso 1 1 calc R U . . .

loop_
 _atom_site_aniso_label
 _atom_site_aniso_U_11
 _atom_site_aniso_U_22
 _atom_site_aniso_U_33
 _atom_site_aniso_U_23
 _atom_site_aniso_U_13
 _atom_site_aniso_U_12
  Ti1 0.01210(12) 0.01204(12) 0.01696(12) 0.00104(9) -0.00036(9) -0.00053(8)
  Si1 0.01613(18) 0.01859(19) 0.02287(19) 0.00302(15) 0.00149(14) 0.00341(14)
  N1 0.0145(5) 0.0182(6) 0.0215(6) 0.0023(5) 0.0021(4) 0.0020(4)
  C1 0.0206(7) 0.0155(6) 0.0179(6) -0.0007(5) -0.0038(5) 0.0036(5)
  Si2 0.01598(18) 0.02228(19) 0.02172(19) 0.00395(15) 0.00423(14) 0.00243(14)
  C2 0.0213(7) 0.0170(6) 0.0194(7) 0.0015(5) -0.0010(5) 0.0018(5)
  B2 0.0196(8) 0.0159(7) 0.0195(7) 0.0025(6) 0.0002(6) -0.0002(6)
  C3 0.0225(7) 0.0193(7) 0.0170(6) 0.0014(5) 0.0006(5) 0.0050(5)
  C4 0.0260(7) 0.0196(7) 0.0204(7) 0.0008(6) -0.0048(6) 0.0028(6)
  C5 0.0197(7) 0.0213(7) 0.0270(7) 0.0022(6) -0.0044(6) -0.0011(6)
  C6 0.0174(6) 0.0224(7) 0.0230(7) 0.0038(6) -0.0003(5) 0.0006(5)
  C7 0.0177(6) 0.0166(6) 0.0195(7) 0.0016(5) 0.0000(5) 0.0009(5)
  C8 0.0166(6) 0.0152(6) 0.0222(7) 0.0019(5) 0.0036(5) 0.0019(5)
  C9 0.0176(6) 0.0121(6) 0.0195(6) 0.0024(5) 0.0010(5) 0.0012(5)
  C10 0.0231(7) 0.0284(8) 0.0219(7) 0.0034(6) -0.0017(6) 0.0013(6)
  C11 0.0155(6) 0.0143(6) 0.0223(7) 0.0025(5) 0.0010(5) 0.0010(5)
  C12 0.0157(6) 0.0117(6) 0.0197(6) 0.0007(5) -0.0008(5) 0.0019(5)
  C13 0.0136(6) 0.0132(6) 0.0201(6) 0.0018(5) -0.0007(5) 0.0011(5)
  C14 0.0153(6) 0.0142(6) 0.0199(6) 0.0012(5) -0.0018(5) 0.0009(5)
  C15 0.0162(6) 0.0135(6) 0.0196(6) 0.0022(5) -0.0006(5) 0.0011(5)
  C16 0.0149(6) 0.0121(6) 0.0215(7) 0.0023(5) -0.0013(5) 0.0004(5)
  C17 0.0206(7) 0.0180(7) 0.0204(7) -0.0017(5) -0.0016(5) 0.0007(5)
  C18 0.0311(8) 0.0388(9) 0.0309(8) 0.0025(7) 0.0118(7) 0.0079(7)
  C19 0.0436(10) 0.0221(8) 0.0338(9) 0.0001(7) 0.0045(7) 0.0106(7)
  C20 0.0179(7) 0.0359(9) 0.0432(9) 0.0143(8) -0.0017(6) 0.0025(6)
  C21 0.0248(7) 0.0160(6) 0.0187(7) 0.0008(5) 0.0006(5) -0.0026(5)
  C22 0.0268(7) 0.0233(7) 0.0236(7) -0.0014(6) 0.0006(6) -0.0003(6)
  C23 0.0239(7) 0.0264(8) 0.0354(8) -0.0005(7) 0.0067(6) 0.0041(6)
  C24 0.0352(8) 0.0225(7) 0.0249(7) -0.0039(6) 0.0115(6) -0.0021(6)
  C25 0.0292(8) 0.0228(7) 0.0177(7) -0.0023(6) 0.0004(6) -0.0043(6)
  C26 0.0248(7) 0.0193(7) 0.0195(7) -0.0007(5) 0.0006(5) -0.0020(6)
  C27 0.0150(6) 0.0209(7) 0.0273(7) 0.0005(6) 0.0012(5) -0.0002(5)
  C28 0.0212(7) 0.0235(7) 0.0210(7) -0.0014(6) -0.0032(6) -0.0032(5)
  C29 0.0221(7) 0.0210(7) 0.0214(7) 0.0038(6) 0.0015(5) -0.0006(6)
  C30 0.0160(6) 0.0154(6) 0.0288(7) 0.0029(6) -0.0019(5) -0.0019(5)
  C31 0.0247(7) 0.0322(8) 0.0263(8) 0.0094(7) 0.0014(6) 0.0010(6)
  C32 0.0215(7) 0.0269(8) 0.0352(8) 0.0076(7) 0.0023(6) -0.0023(6)
  C33 0.0178(6) 0.0116(6) 0.0205(7) 0.0025(5) -0.0019(5) -0.0020(5)
  C34 0.0226(7) 0.0120(6) 0.0193(7) 0.0029(5) -0.0015(5) -0.0030(5)
  C35 0.0213(7) 0.0138(6) 0.0199(7) 0.0024(5) 0.0030(5) -0.0020(5)
  C36 0.0173(6) 0.0138(6) 0.0208(7) 0.0031(5) -0.0001(5) -0.0022(5)
  C37 0.0179(6) 0.0123(6) 0.0197(6) 0.0013(5) -0.0009(5) -0.0020(5)
  C38 0.0180(7) 0.0161(6) 0.0285(7) 0.0018(6) -0.0040(5) 0.0007(5)
  C39 0.0317(8) 0.0208(7) 0.0198(7) 0.0019(6) -0.0040(6) -0.0075(6)
  C40 0.0287(8) 0.0209(7) 0.0236(7) 0.0017(6) 0.0069(6) 0.0010(6)
  C41 0.0176(7) 0.0207(7) 0.0310(8) 0.0017(6) -0.0016(6) -0.0028(5)
  C42 0.0225(7) 0.0194(7) 0.0203(7) -0.0015(6) -0.0013(5) -0.0023(5)

loop_
 _geom_bond_atom_site_label_1
 _geom_bond_atom_site_label_2
 _geom_bond_distance
 _geom_bond_site_symmetry_2
 _geom_bond_publ_flag
  Ti1 C9 2.0112(14) . ?
  Ti1 C11 2.1184(14) . ?
  Ti1 C8 2.3079(14) . ?
  Ti1 C12 2.4148(13) . ?
  Ti1 C16 2.4209(13) . ?
  Ti1 C37 2.4310(13) . ?
  Ti1 C14 2.4403(13) . ?
  Ti1 C34 2.4443(13) . ?
  Ti1 C13 2.4457(13) . ?
  Ti1 C36 2.4497(13) . ?
  Ti1 C15 2.4532(13) . ?
  Ti1 C33 2.4534(13) . ?
  Si1 N1 1.7520(12) . ?
  Si1 C10 1.8621(15) . ?
  Si1 C19 1.8700(17) . ?
  Si1 C20 1.8707(16) . ?
  N1 B2 1.4566(19) . ?
  N1 Si2 1.7522(12) . ?
  C1 C6 1.400(2) . ?
  C1 C2 1.4139(19) . ?
  C1 C7 1.4632(19) . ?
  Si2 C31 1.8632(15) . ?
  Si2 C32 1.8661(17) . ?
  Si2 C18 1.8707(17) . ?
  C2 C3 1.383(2) . ?
  B2 C7 1.536(2) . ?
  B2 C8 1.602(2) . ?
  B2 C9 2.080(2) . ?
  C3 C4 1.395(2) . ?
  C4 C5 1.389(2) . ?
  C5 C6 1.380(2) . ?
  C7 C9 1.3745(19) . ?
  C8 C11 1.326(2) . ?
  C8 C9 1.6221(19) . ?
  C11 C21 1.4761(19) . ?
  C12 C13 1.4121(18) . ?
  C12 C16 1.4252(18) . ?
  C12 C17 1.4977(18) . ?
  C13 C14 1.4238(19) . ?
  C13 C27 1.5017(18) . ?
  C14 C15 1.4169(18) . ?
  C14 C28 1.5055(19) . ?
  C15 C16 1.4186(19) . ?
  C15 C29 1.4959(19) . ?
  C16 C30 1.5002(18) . ?
  C21 C26 1.398(2) . ?
  C21 C22 1.400(2) . ?
  C22 C23 1.381(2) . ?
  C23 C24 1.401(2) . ?
  C24 C25 1.390(2) . ?
  C25 C26 1.390(2) . ?
  C33 C34 1.4181(19) . ?
  C33 C37 1.4203(18) . ?
  C33 C38 1.4947(18) . ?
  C34 C35 1.4185(19) . ?
  C34 C39 1.5020(19) . ?
  C35 C36 1.4255(19) . ?
  C35 C40 1.5044(19) . ?
  C36 C37 1.4193(19) . ?
  C36 C41 1.5052(18) . ?
  C37 C42 1.4979(19) . ?

loop_
 _geom_angle_atom_site_label_1
 _geom_angle_atom_site_label_2
 _geom_angle_atom_site_label_3
 _geom_angle
 _geom_angle_site_symmetry_1
 _geom_angle_site_symmetry_3
 _geom_angle_publ_flag
  C9 Ti1 C11 77.96(5) . . ?
  C9 Ti1 C8 43.44(5) . . ?
  C11 Ti1 C8 34.52(5) . . ?
  C9 Ti1 C12 86.40(5) . . ?
  C11 Ti1 C12 127.25(5) . . ?
  C8 Ti1 C12 113.16(5) . . ?
  C9 Ti1 C16 75.84(5) . . ?
  C11 Ti1 C16 92.99(5) . . ?
  C8 Ti1 C16 84.26(5) . . ?
  C12 Ti1 C16 34.28(4) . . ?
  C9 Ti1 C37 117.99(5) . . ?
  C11 Ti1 C37 82.20(5) . . ?
  C8 Ti1 C37 99.91(5) . . ?
  C12 Ti1 C37 146.82(5) . . ?
  C16 Ti1 C37 163.60(5) . . ?
  C9 Ti1 C14 131.98(5) . . ?
  C11 Ti1 C14 99.78(5) . . ?
  C8 Ti1 C14 120.72(5) . . ?
  C12 Ti1 C14 56.55(4) . . ?
  C16 Ti1 C14 56.24(4) . . ?
  C37 Ti1 C14 108.96(5) . . ?
  C9 Ti1 C34 77.83(5) . . ?
  C11 Ti1 C34 111.04(5) . . ?
  C8 Ti1 C34 97.22(5) . . ?
  C12 Ti1 C34 114.25(5) . . ?
  C16 Ti1 C34 139.42(5) . . ?
  C37 Ti1 C34 56.21(4) . . ?
  C14 Ti1 C34 141.87(5) . . ?
  C9 Ti1 C13 120.07(5) . . ?
  C11 Ti1 C13 132.21(5) . . ?
  C8 Ti1 C13 140.00(5) . . ?
  C12 Ti1 C13 33.77(4) . . ?
  C16 Ti1 C13 56.10(4) . . ?
  C37 Ti1 C13 116.70(5) . . ?
  C14 Ti1 C13 33.88(4) . . ?
  C34 Ti1 C13 115.84(5) . . ?
  C9 Ti1 C36 133.68(5) . . ?
  C11 Ti1 C36 113.99(5) . . ?
  C8 Ti1 C36 133.03(5) . . ?
  C12 Ti1 C36 113.09(5) . . ?
  C16 Ti1 C36 141.99(5) . . ?
  C37 Ti1 C36 33.81(4) . . ?
  C14 Ti1 C36 91.64(5) . . ?
  C34 Ti1 C36 55.92(4) . . ?
  C13 Ti1 C36 85.96(4) . . ?
  C9 Ti1 C15 102.07(5) . . ?
  C11 Ti1 C15 77.93(5) . . ?
  C8 Ti1 C15 88.80(5) . . ?
  C12 Ti1 C15 56.52(4) . . ?
  C16 Ti1 C15 33.83(4) . . ?
  C37 Ti1 C15 129.93(5) . . ?
  C14 Ti1 C15 33.66(4) . . ?
  C34 Ti1 C15 170.61(5) . . ?
  C13 Ti1 C15 55.91(4) . . ?
  C36 Ti1 C15 123.94(5) . . ?
  C9 Ti1 C33 84.93(5) . . ?
  C11 Ti1 C33 80.76(5) . . ?
  C8 Ti1 C33 80.26(5) . . ?
  C12 Ti1 C33 147.91(5) . . ?
  C16 Ti1 C33 160.66(4) . . ?
  C37 Ti1 C33 33.81(4) . . ?
  C14 Ti1 C33 142.71(5) . . ?
  C34 Ti1 C33 33.66(4) . . ?
  C13 Ti1 C33 139.59(4) . . ?
  C36 Ti1 C33 55.82(4) . . ?
  C15 Ti1 C33 155.55(5) . . ?
  N1 Si1 C10 111.58(6) . . ?
  N1 Si1 C19 109.81(7) . . ?
  C10 Si1 C19 108.39(8) . . ?
  N1 Si1 C20 112.42(7) . . ?
  C10 Si1 C20 106.25(7) . . ?
  C19 Si1 C20 108.22(8) . . ?
  B2 N1 Si1 118.55(9) . . ?
  B2 N1 Si2 118.77(9) . . ?
  Si1 N1 Si2 122.49(7) . . ?
  C6 C1 C2 117.82(13) . . ?
  C6 C1 C7 119.60(13) . . ?
  C2 C1 C7 122.50(13) . . ?
  N1 Si2 C31 110.62(6) . . ?
  N1 Si2 C32 109.76(7) . . ?
  C31 Si2 C32 106.97(7) . . ?
  N1 Si2 C18 111.38(7) . . ?
  C31 Si2 C18 109.04(8) . . ?
  C32 Si2 C18 108.95(8) . . ?
  C3 C2 C1 120.42(13) . . ?
  N1 B2 C7 136.02(13) . . ?
  N1 B2 C8 132.21(13) . . ?
  C7 B2 C8 91.27(11) . . ?
  N1 B2 C9 169.92(12) . . ?
  C7 B2 C9 41.35(7) . . ?
  C8 B2 C9 50.24(8) . . ?
  C2 C3 C4 120.45(13) . . ?
  C5 C4 C3 119.73(13) . . ?
  C6 C5 C4 119.86(13) . . ?
  C5 C6 C1 121.64(13) . . ?
  C9 C7 C1 130.08(13) . . ?
  C9 C7 B2 91.07(11) . . ?
  C1 C7 B2 138.80(13) . . ?
  C11 C8 B2 155.98(13) . . ?
  C11 C8 C9 123.39(12) . . ?
  B2 C8 C9 80.36(10) . . ?
  C11 C8 Ti1 64.89(8) . . ?
  B2 C8 Ti1 138.60(10) . . ?
  C9 C8 Ti1 58.50(6) . . ?
  C7 C9 C8 96.63(11) . . ?
  C7 C9 Ti1 174.48(11) . . ?
  C8 C9 Ti1 78.06(7) . . ?
  C7 C9 B2 47.59(8) . . ?
  C8 C9 B2 49.40(7) . . ?
  Ti1 C9 B2 127.28(8) . . ?
  C8 C11 C21 127.36(13) . . ?
  C8 C11 Ti1 80.59(9) . . ?
  C21 C11 Ti1 151.60(10) . . ?
  C13 C12 C16 107.54(12) . . ?
  C13 C12 C17 125.93(12) . . ?
  C16 C12 C17 126.10(12) . . ?
  C13 C12 Ti1 74.31(7) . . ?
  C16 C12 Ti1 73.09(7) . . ?
  C17 C12 Ti1 124.11(9) . . ?
  C12 C13 C14 108.39(11) . . ?
  C12 C13 C27 125.05(12) . . ?
  C14 C13 C27 124.83(12) . . ?
  C12 C13 Ti1 71.91(7) . . ?
  C14 C13 Ti1 72.85(7) . . ?
  C27 C13 Ti1 132.93(9) . . ?
  C15 C14 C13 107.88(12) . . ?
  C15 C14 C28 125.36(12) . . ?
  C13 C14 C28 125.66(12) . . ?
  C15 C14 Ti1 73.67(7) . . ?
  C13 C14 Ti1 73.27(7) . . ?
  C28 C14 Ti1 128.24(9) . . ?
  C14 C15 C16 107.83(12) . . ?
  C14 C15 C29 127.15(12) . . ?
  C16 C15 C29 124.15(12) . . ?
  C14 C15 Ti1 72.67(7) . . ?
  C16 C15 Ti1 71.84(7) . . ?
  C29 C15 Ti1 129.43(9) . . ?
  C15 C16 C12 108.30(11) . . ?
  C15 C16 C30 123.42(12) . . ?
  C12 C16 C30 127.44(12) . . ?
  C15 C16 Ti1 74.33(8) . . ?
  C12 C16 Ti1 72.62(7) . . ?
  C30 C16 Ti1 127.20(9) . . ?
  C26 C21 C22 117.08(13) . . ?
  C26 C21 C11 121.76(13) . . ?
  C22 C21 C11 121.14(13) . . ?
  C23 C22 C21 121.56(14) . . ?
  C22 C23 C24 120.53(14) . . ?
  C25 C24 C23 118.82(14) . . ?
  C26 C25 C24 119.97(14) . . ?
  C25 C26 C21 122.02(14) . . ?
  C34 C33 C37 108.02(12) . . ?
  C34 C33 C38 125.06(12) . . ?
  C37 C33 C38 126.74(13) . . ?
  C34 C33 Ti1 72.82(8) . . ?
  C37 C33 Ti1 72.23(7) . . ?
  C38 C33 Ti1 124.52(9) . . ?
  C33 C34 C35 108.35(12) . . ?
  C33 C34 C39 125.58(13) . . ?
  C35 C34 C39 125.06(13) . . ?
  C33 C34 Ti1 73.52(8) . . ?
  C35 C34 Ti1 73.55(8) . . ?
  C39 C34 Ti1 127.95(9) . . ?
  C34 C35 C36 107.56(12) . . ?
  C34 C35 C40 124.09(13) . . ?
  C36 C35 C40 126.92(13) . . ?
  C34 C35 Ti1 72.79(8) . . ?
  C36 C35 Ti1 72.93(8) . . ?
  C40 C35 Ti1 130.53(9) . . ?
  C37 C36 C35 108.19(12) . . ?
  C37 C36 C41 123.02(13) . . ?
  C35 C36 C41 127.10(13) . . ?
  C37 C36 Ti1 72.37(7) . . ?
  C35 C36 Ti1 73.27(8) . . ?
  C41 C36 Ti1 131.78(9) . . ?
  C36 C37 C33 107.85(12) . . ?
  C36 C37 C42 124.48(12) . . ?
  C33 C37 C42 126.91(12) . . ?
  C36 C37 Ti1 73.82(8) . . ?
  C33 C37 Ti1 73.96(7) . . ?
  C42 C37 Ti1 125.86(9) . . ?

loop_
 _geom_torsion_atom_site_label_1
 _geom_torsion_atom_site_label_2
 _geom_torsion_atom_site_label_3
 _geom_torsion_atom_site_label_4
 _geom_torsion
 _geom_torsion_site_symmetry_1
 _geom_torsion_site_symmetry_2
 _geom_torsion_site_symmetry_3
 _geom_torsion_site_symmetry_4
 _geom_torsion_publ_flag
  C10 Si1 N1 B2 -19.58(13) . . . . ?
  C19 Si1 N1 B2 100.62(12) . . . . ?
  C20 Si1 N1 B2 -138.84(12) . . . . ?
  C10 Si1 N1 Si2 155.38(8) . . . . ?
  C19 Si1 N1 Si2 -84.42(10) . . . . ?
  C20 Si1 N1 Si2 36.12(11) . . . . ?
  B2 N1 Si2 C31 -18.68(13) . . . . ?
  Si1 N1 Si2 C31 166.37(8) . . . . ?
  B2 N1 Si2 C32 99.13(12) . . . . ?
  Si1 N1 Si2 C32 -75.82(9) . . . . ?
  B2 N1 Si2 C18 -140.12(12) . . . . ?
  Si1 N1 Si2 C18 44.93(11) . . . . ?
  C6 C1 C2 C3 1.8(2) . . . . ?
  C7 C1 C2 C3 -174.96(13) . . . . ?
  Si1 N1 B2 C7 62.6(2) . . . . ?
  Si2 N1 B2 C7 -112.52(17) . . . . ?
  Si1 N1 B2 C8 -106.73(16) . . . . ?
  Si2 N1 B2 C8 78.11(18) . . . . ?
  Si1 N1 B2 C9 -7.0(8) . . . . ?
  Si2 N1 B2 C9 177.8(7) . . . . ?
  C1 C2 C3 C4 0.7(2) . . . . ?
  C2 C3 C4 C5 -2.4(2) . . . . ?
  C3 C4 C5 C6 1.5(2) . . . . ?
  C4 C5 C6 C1 1.1(2) . . . . ?
  C2 C1 C6 C5 -2.7(2) . . . . ?
  C7 C1 C6 C5 174.16(13) . . . . ?
  C6 C1 C7 C9 -160.90(14) . . . . ?
  C2 C1 C7 C9 15.8(2) . . . . ?
  C6 C1 C7 B2 15.6(3) . . . . ?
  C2 C1 C7 B2 -167.71(16) . . . . ?
  N1 B2 C7 C9 -165.62(17) . . . . ?
  C8 B2 C7 C9 6.52(11) . . . . ?
  N1 B2 C7 C1 17.1(3) . . . . ?
  C8 B2 C7 C1 -170.77(17) . . . . ?
  C9 B2 C7 C1 -177.3(2) . . . . ?
  N1 B2 C8 C11 -4.9(4) . . . . ?
  C7 B2 C8 C11 -177.5(3) . . . . ?
  C9 B2 C8 C11 -171.9(3) . . . . ?
  N1 B2 C8 C9 167.04(16) . . . . ?
  C7 B2 C8 C9 -5.60(9) . . . . ?
  N1 B2 C8 Ti1 160.89(12) . . . . ?
  C7 B2 C8 Ti1 -11.74(17) . . . . ?
  C9 B2 C8 Ti1 -6.14(11) . . . . ?
  C1 C7 C9 C8 171.19(14) . . . . ?
  B2 C7 C9 C8 -6.48(11) . . . . ?
  C1 C7 C9 B2 177.7(2) . . . . ?
  C11 C8 C9 C7 -177.64(13) . . . . ?
  B2 C8 C9 C7 6.30(11) . . . . ?
  Ti1 C8 C9 C7 -178.46(10) . . . . ?
  C11 C8 C9 Ti1 0.82(13) . . . . ?
  B2 C8 C9 Ti1 -175.24(8) . . . . ?
  C11 C8 C9 B2 176.06(17) . . . . ?
  Ti1 C8 C9 B2 175.24(8) . . . . ?
  B2 C8 C11 C21 -4.7(4) . . . . ?
  C9 C8 C11 C21 -175.17(12) . . . . ?
  Ti1 C8 C11 C21 -174.40(16) . . . . ?
  B2 C8 C11 Ti1 169.6(3) . . . . ?
  C9 C8 C11 Ti1 -0.77(12) . . . . ?
  C16 C12 C13 C14 1.89(15) . . . . ?
  C17 C12 C13 C14 174.77(12) . . . . ?
  Ti1 C12 C13 C14 -64.18(9) . . . . ?
  C16 C12 C13 C27 -163.67(13) . . . . ?
  C17 C12 C13 C27 9.2(2) . . . . ?
  Ti1 C12 C13 C27 130.25(13) . . . . ?
  C16 C12 C13 Ti1 66.07(9) . . . . ?
  C17 C12 C13 Ti1 -121.05(13) . . . . ?
  C12 C13 C14 C15 -2.50(15) . . . . ?
  C27 C13 C14 C15 163.11(13) . . . . ?
  Ti1 C13 C14 C15 -66.08(9) . . . . ?
  C12 C13 C14 C28 -170.99(13) . . . . ?
  C27 C13 C14 C28 -5.4(2) . . . . ?
  Ti1 C13 C14 C28 125.44(13) . . . . ?
  C12 C13 C14 Ti1 63.58(9) . . . . ?
  C27 C13 C14 Ti1 -130.82(13) . . . . ?
  C13 C14 C15 C16 2.13(15) . . . . ?
  C28 C14 C15 C16 170.65(13) . . . . ?
  Ti1 C14 C15 C16 -63.68(9) . . . . ?
  C13 C14 C15 C29 -167.44(13) . . . . ?
  C28 C14 C15 C29 1.1(2) . . . . ?
  Ti1 C14 C15 C29 126.75(14) . . . . ?
  C13 C14 C15 Ti1 65.81(9) . . . . ?
  C28 C14 C15 Ti1 -125.66(13) . . . . ?
  C14 C15 C16 C12 -0.97(15) . . . . ?
  C29 C15 C16 C12 168.99(12) . . . . ?
  Ti1 C15 C16 C12 -65.20(9) . . . . ?
  C14 C15 C16 C30 -171.22(12) . . . . ?
  C29 C15 C16 C30 -1.3(2) . . . . ?
  Ti1 C15 C16 C30 124.56(13) . . . . ?
  C14 C15 C16 Ti1 64.23(9) . . . . ?
  C29 C15 C16 Ti1 -125.81(13) . . . . ?
  C13 C12 C16 C15 -0.57(15) . . . . ?
  C17 C12 C16 C15 -173.43(12) . . . . ?
  Ti1 C12 C16 C15 66.32(9) . . . . ?
  C13 C12 C16 C30 169.17(13) . . . . ?
  C17 C12 C16 C30 -3.7(2) . . . . ?
  Ti1 C12 C16 C30 -123.94(13) . . . . ?
  C13 C12 C16 Ti1 -66.89(9) . . . . ?
  C17 C12 C16 Ti1 120.24(13) . . . . ?
  C8 C11 C21 C26 -163.02(14) . . . . ?
  Ti1 C11 C21 C26 28.7(3) . . . . ?
  C8 C11 C21 C22 18.8(2) . . . . ?
  Ti1 C11 C21 C22 -149.55(17) . . . . ?
  C26 C21 C22 C23 1.1(2) . . . . ?
  C11 C21 C22 C23 179.38(14) . . . . ?
  C21 C22 C23 C24 0.0(2) . . . . ?
  C22 C23 C24 C25 -0.8(2) . . . . ?
  C23 C24 C25 C26 0.4(2) . . . . ?
  C24 C25 C26 C21 0.8(2) . . . . ?
  C22 C21 C26 C25 -1.5(2) . . . . ?
  C11 C21 C26 C25 -179.76(13) . . . . ?
  C37 C33 C34 C35 1.72(15) . . . . ?
  C38 C33 C34 C35 -173.65(12) . . . . ?
  Ti1 C33 C34 C35 65.84(9) . . . . ?
  C37 C33 C34 C39 170.64(12) . . . . ?
  C38 C33 C34 C39 -4.7(2) . . . . ?
  Ti1 C33 C34 C39 -125.24(13) . . . . ?
  C37 C33 C34 Ti1 -64.12(9) . . . . ?
  C38 C33 C34 Ti1 120.51(13) . . . . ?
  C33 C34 C35 C36 -0.68(15) . . . . ?
  C39 C34 C35 C36 -169.68(13) . . . . ?
  Ti1 C34 C35 C36 65.14(9) . . . . ?
  C33 C34 C35 C40 166.45(13) . . . . ?
  C39 C34 C35 C40 -2.5(2) . . . . ?
  Ti1 C34 C35 C40 -127.72(13) . . . . ?
  C33 C34 C35 Ti1 -65.83(9) . . . . ?
  C39 C34 C35 Ti1 125.18(13) . . . . ?
  C34 C35 C36 C37 -0.61(15) . . . . ?
  C40 C35 C36 C37 -167.28(13) . . . . ?
  Ti1 C35 C36 C37 64.43(9) . . . . ?
  C34 C35 C36 C41 164.79(13) . . . . ?
  C40 C35 C36 C41 -1.9(2) . . . . ?
  Ti1 C35 C36 C41 -130.17(14) . . . . ?
  C34 C35 C36 Ti1 -65.05(9) . . . . ?
  C40 C35 C36 Ti1 128.29(14) . . . . ?
  C35 C36 C37 C33 1.67(15) . . . . ?
  C41 C36 C37 C33 -164.46(12) . . . . ?
  Ti1 C36 C37 C33 66.69(9) . . . . ?
  C35 C36 C37 C42 172.25(12) . . . . ?
  C41 C36 C37 C42 6.1(2) . . . . ?
  Ti1 C36 C37 C42 -122.73(13) . . . . ?
  C35 C36 C37 Ti1 -65.02(9) . . . . ?
  C41 C36 C37 Ti1 128.85(13) . . . . ?
  C34 C33 C37 C36 -2.09(15) . . . . ?
  C38 C33 C37 C36 173.18(13) . . . . ?
  Ti1 C33 C37 C36 -66.60(9) . . . . ?
  C34 C33 C37 C42 -172.38(13) . . . . ?
  C38 C33 C37 C42 2.9(2) . . . . ?
  Ti1 C33 C37 C42 123.12(14) . . . . ?
  C34 C33 C37 Ti1 64.50(9) . . . . ?
  C38 C33 C37 Ti1 -120.22(13) . . . . ?


_shelx_res_file
;
TITL AlMa223_AlMa_a.res in P2(1)/n
    AlMa223_AlMa_a.res
    created by SHELXL-2019/1 at 12:17:33 on 25-Apr-2024
REM Old TITL AlMa223_AlMa in P2(1)/n
REM SHELXT solution in P2(1)/n: R1 0.094, Rweak 0.008, Alpha 0.025
REM <I/s>   0.795 for  308 systematic absences,  Orientation as input
REM Formula found by SHELXT:  C43 N Si2 Ti
CELL  1.54184  13.9204  15.6227  17.7059   90.000   91.633   90.000
ZERR    4.000   0.0001   0.0001   0.0001    0.000    0.001    0.000
LATT  1
SYMM 1/2-X, 1/2+Y, 1/2-Z
SFAC C H B N SI TI
UNIT 168 232 4 4 8 4
TEMP -173
SIZE 0.08 0.14 0.29
L.S. 10
BOND
LIST 4
ACTA
CONF
FMAP 2
PLAN 20
WGHT    0.039400    2.004300
FVAR       0.36357
TI1   6    0.465237    0.730878    0.373618    11.00000    0.01210    0.01204 =
         0.01696    0.00104   -0.00036   -0.00053
SI1   5    0.882155    0.654141    0.439781    11.00000    0.01613    0.01859 =
         0.02287    0.00302    0.00149    0.00341
N1    4    0.825993    0.731035    0.381601    11.00000    0.01454    0.01825 =
         0.02152    0.00229    0.00212    0.00201
C1    1    0.693328    0.844937    0.529071    11.00000    0.02064    0.01552 =
         0.01795   -0.00068   -0.00376    0.00360
SI2   5    0.887413    0.787179    0.312196    11.00000    0.01598    0.02228 =
         0.02172    0.00395    0.00423    0.00243
C2    1    0.624581    0.858619    0.585080    11.00000    0.02132    0.01697 =
         0.01944    0.00147   -0.00104    0.00183
AFIX  43
H2    2    0.563860    0.830988    0.581025    11.00000   -1.20000
AFIX   0
B2    3    0.726635    0.753905    0.395618    11.00000    0.01956    0.01585 =
         0.01949    0.00253    0.00020   -0.00023
C3    1    0.645177    0.911983    0.645743    11.00000    0.02252    0.01926 =
         0.01702    0.00145    0.00058    0.00502
AFIX  43
H3    2    0.598764    0.920274    0.683367    11.00000   -1.20000
AFIX   0
C4    1    0.733618    0.953698    0.652046    11.00000    0.02605    0.01959 =
         0.02043    0.00083   -0.00478    0.00278
AFIX  43
H4    2    0.746512    0.991957    0.692789    11.00000   -1.20000
AFIX   0
C5    1    0.802795    0.939074    0.598496    11.00000    0.01972    0.02130 =
         0.02699    0.00224   -0.00440   -0.00108
AFIX  43
H5    2    0.863713    0.966268    0.603191    11.00000   -1.20000
AFIX   0
C6    1    0.782832    0.884981    0.538494    11.00000    0.01743    0.02240 =
         0.02296    0.00376   -0.00031    0.00061
AFIX  43
H6    2    0.831025    0.874649    0.502678    11.00000   -1.20000
AFIX   0
C7    1    0.672360    0.794719    0.460818    11.00000    0.01767    0.01656 =
         0.01952    0.00158   -0.00004    0.00085
C8    1    0.627722    0.732446    0.351131    11.00000    0.01659    0.01518 =
         0.02221    0.00193    0.00356    0.00192
C9    1    0.585692    0.769045    0.429303    11.00000    0.01758    0.01208 =
         0.01952    0.00241    0.00102    0.00119
C10   1    0.819005    0.641103    0.530375    11.00000    0.02310    0.02841 =
         0.02193    0.00340   -0.00170    0.00128
AFIX 137
H10A  2    0.753419    0.620628    0.519933    11.00000   -1.50000
H10B  2    0.816681    0.696323    0.556519    11.00000   -1.50000
H10C  2    0.853678    0.599497    0.562348    11.00000   -1.50000
AFIX   0
C11   1    0.572697    0.700721    0.295560    11.00000    0.01549    0.01432 =
         0.02227    0.00249    0.00096    0.00098
C12   1    0.401514    0.870742    0.401578    11.00000    0.01571    0.01173 =
         0.01970    0.00073   -0.00078    0.00193
C13   1    0.325345    0.825487    0.365480    11.00000    0.01357    0.01322 =
         0.02008    0.00184   -0.00070    0.00112
C14   1    0.351780    0.806865    0.290144    11.00000    0.01532    0.01415 =
         0.01989    0.00123   -0.00179    0.00086
C15   1    0.443042    0.844074    0.278692    11.00000    0.01622    0.01351 =
         0.01959    0.00221   -0.00059    0.00111
C16   1    0.474318    0.882747    0.347588    11.00000    0.01493    0.01212 =
         0.02146    0.00232   -0.00131    0.00042
C17   1    0.400413    0.908801    0.479187    11.00000    0.02062    0.01801 =
         0.02036   -0.00171   -0.00159    0.00073
AFIX 137
H17A  2    0.466290    0.922323    0.496182    11.00000   -1.50000
H17B  2    0.372392    0.867700    0.514103    11.00000   -1.50000
H17C  2    0.361837    0.961283    0.478057    11.00000   -1.50000
AFIX   0
C18   1    0.964496    0.714046    0.256225    11.00000    0.03105    0.03876 =
         0.03090    0.00252    0.01183    0.00786
AFIX 137
H18A  2    0.923751    0.672738    0.228672    11.00000   -1.50000
H18B  2    1.009063    0.683388    0.290465    11.00000   -1.50000
H18C  2    1.001055    0.747700    0.220216    11.00000   -1.50000
AFIX   0
C19   1    0.882868    0.548376    0.390350    11.00000    0.04363    0.02207 =
         0.03377    0.00006    0.00446    0.01060
AFIX 137
H19A  2    0.816608    0.530223    0.379098    11.00000   -1.50000
H19B  2    0.914937    0.505758    0.422917    11.00000   -1.50000
H19C  2    0.917432    0.553717    0.343131    11.00000   -1.50000
AFIX   0
C20   1    1.009167    0.683228    0.465882    11.00000    0.01787    0.03594 =
         0.04322    0.01426   -0.00167    0.00249
AFIX 137
H20A  2    1.044898    0.693606    0.419873    11.00000   -1.50000
H20B  2    1.039322    0.636187    0.494469    11.00000   -1.50000
H20C  2    1.009819    0.735130    0.496978    11.00000   -1.50000
AFIX   0
C21   1    0.604339    0.660375    0.225104    11.00000    0.02484    0.01603 =
         0.01870    0.00076    0.00057   -0.00256
C22   1    0.697979    0.629048    0.218856    11.00000    0.02681    0.02329 =
         0.02360   -0.00138    0.00061   -0.00033
AFIX  43
H22   2    0.741940    0.634447    0.260615    11.00000   -1.20000
AFIX   0
C23   1    0.727978    0.590479    0.153431    11.00000    0.02387    0.02636 =
         0.03541   -0.00054    0.00670    0.00407
AFIX  43
H23   2    0.791969    0.569790    0.150800    11.00000   -1.20000
AFIX   0
C24   1    0.664785    0.581614    0.090891    11.00000    0.03519    0.02254 =
         0.02489   -0.00388    0.01150   -0.00212
AFIX  43
H24   2    0.685588    0.555720    0.045646    11.00000   -1.20000
AFIX   0
C25   1    0.571121    0.611379    0.096231    11.00000    0.02920    0.02276 =
         0.01769   -0.00229    0.00038   -0.00430
AFIX  43
H25   2    0.527147    0.605601    0.054521    11.00000   -1.20000
AFIX   0
C26   1    0.541839    0.649588    0.162604    11.00000    0.02476    0.01929 =
         0.01950   -0.00074    0.00058   -0.00198
AFIX  43
H26   2    0.477378    0.668975    0.165610    11.00000   -1.20000
AFIX   0
C27   1    0.225248    0.818521    0.394344    11.00000    0.01501    0.02089 =
         0.02726    0.00051    0.00123   -0.00024
AFIX 137
H27A  2    0.186346    0.866339    0.374799    11.00000   -1.50000
H27B  2    0.227599    0.820344    0.449691    11.00000   -1.50000
H27C  2    0.196477    0.764335    0.377377    11.00000   -1.50000
AFIX   0
C28   1    0.286356    0.770441    0.229068    11.00000    0.02122    0.02354 =
         0.02097   -0.00142   -0.00320   -0.00317
AFIX 137
H28A  2    0.267600    0.815866    0.193437    11.00000   -1.50000
H28B  2    0.228811    0.746629    0.251796    11.00000   -1.50000
H28C  2    0.320071    0.725119    0.202213    11.00000   -1.50000
AFIX   0
C29   1    0.491504    0.855945    0.205093    11.00000    0.02207    0.02104 =
         0.02137    0.00375    0.00150   -0.00064
AFIX 137
H29A  2    0.464062    0.815986    0.167664    11.00000   -1.50000
H29B  2    0.560475    0.844812    0.212030    11.00000   -1.50000
H29C  2    0.481725    0.914813    0.187368    11.00000   -1.50000
AFIX   0
C30   1    0.561404    0.939032    0.354851    11.00000    0.01599    0.01542 =
         0.02879    0.00287   -0.00190   -0.00193
AFIX 137
H30A  2    0.616664    0.909596    0.333663    11.00000   -1.50000
H30B  2    0.574911    0.951681    0.408316    11.00000   -1.50000
H30C  2    0.549528    0.992587    0.327320    11.00000   -1.50000
AFIX   0
C31   1    0.801105    0.843111    0.246721    11.00000    0.02474    0.03224 =
         0.02633    0.00943    0.00145    0.00097
AFIX 137
H31A  2    0.836468    0.871345    0.206641    11.00000   -1.50000
H31B  2    0.765272    0.886032    0.274837    11.00000   -1.50000
H31C  2    0.756179    0.801375    0.224247    11.00000   -1.50000
AFIX   0
C32   1    0.964843    0.871264    0.357530    11.00000    0.02151    0.02694 =
         0.03518    0.00761    0.00226   -0.00226
AFIX 137
H32A  2    1.005156    0.897514    0.319403    11.00000   -1.50000
H32B  2    1.005853    0.845237    0.397145    11.00000   -1.50000
H32C  2    0.924183    0.915199    0.379850    11.00000   -1.50000
AFIX   0
C33   1    0.509144    0.587571    0.419560    11.00000    0.01778    0.01163 =
         0.02052    0.00250   -0.00191   -0.00196
C34   1    0.471947    0.633210    0.481487    11.00000    0.02261    0.01203 =
         0.01934    0.00295   -0.00151   -0.00298
C35   1    0.373227    0.649975    0.465831    11.00000    0.02133    0.01377 =
         0.01990    0.00238    0.00302   -0.00199
C36   1    0.349771    0.615203    0.393189    11.00000    0.01730    0.01378 =
         0.02082    0.00314   -0.00008   -0.00225
C37   1    0.434126    0.578081    0.364131    11.00000    0.01789    0.01233 =
         0.01969    0.00130   -0.00093   -0.00204
C38   1    0.607896    0.550290    0.417136    11.00000    0.01803    0.01607 =
         0.02846    0.00184   -0.00398    0.00073
AFIX 137
H38A  2    0.614062    0.517045    0.370588    11.00000   -1.50000
H38B  2    0.618915    0.512828    0.460924    11.00000   -1.50000
H38C  2    0.655457    0.596555    0.418304    11.00000   -1.50000
AFIX   0
C39   1    0.522432    0.646217    0.556718    11.00000    0.03170    0.02084 =
         0.01981    0.00193   -0.00399   -0.00750
AFIX 137
H39A  2    0.588643    0.664830    0.548919    11.00000   -1.50000
H39B  2    0.522987    0.592282    0.584989    11.00000   -1.50000
H39C  2    0.488603    0.690025    0.585330    11.00000   -1.50000
AFIX   0
C40   1    0.303972    0.680116    0.523856    11.00000    0.02869    0.02093 =
         0.02357    0.00171    0.00694    0.00102
AFIX 137
H40A  2    0.325832    0.735109    0.544692    11.00000   -1.50000
H40B  2    0.300960    0.637822    0.564596    11.00000   -1.50000
H40C  2    0.240009    0.687053    0.500081    11.00000   -1.50000
AFIX   0
C41   1    0.250860    0.598821    0.359737    11.00000    0.01759    0.02068 =
         0.03105    0.00166   -0.00163   -0.00282
AFIX 137
H41A  2    0.247038    0.620855    0.307917    11.00000   -1.50000
H41B  2    0.203006    0.627818    0.390201    11.00000   -1.50000
H41C  2    0.238137    0.537124    0.359313    11.00000   -1.50000
AFIX   0
C42   1    0.436676    0.525704    0.293354    11.00000    0.02252    0.01942 =
         0.02035   -0.00153   -0.00133   -0.00225
AFIX 137
H42A  2    0.404019    0.556785    0.251969    11.00000   -1.50000
H42B  2    0.404062    0.470994    0.301358    11.00000   -1.50000
H42C  2    0.503614    0.515065    0.280431    11.00000   -1.50000
AFIX   0
HKLF 4


REM  AlMa223_AlMa_a.res in P2(1)/n
REM wR2 = 0.0830, GooF = S = 1.065, Restrained GooF = 1.065 for all data
REM R1 = 0.0316 for 7309 Fo > 4sig(Fo) and 0.0332 for all 7702 data
REM 440 parameters refined using 0 restraints

END

WGHT      0.0394      2.0043

REM Highest difference peak  0.397,  deepest hole -0.429,  1-sigma level  0.044
Q1    1   0.7132  0.7205  0.3427  11.00000  0.05    0.40
Q2    1   0.6312  0.7531  0.3995  11.00000  0.05    0.39
Q3    1   0.4673  0.7519  0.4148  11.00000  0.05    0.37
Q4    1   0.6277  0.8282  0.5174  11.00000  0.05    0.36
Q5    1   0.6546  0.6561  0.2072  11.00000  0.05    0.36
Q6    1   0.6463  0.6947  0.2867  11.00000  0.05    0.34
Q7    1   0.7675  0.9167  0.5655  11.00000  0.05    0.33
Q8    1   0.7328  0.8722  0.5135  11.00000  0.05    0.32
Q9    1   0.4608  0.8697  0.3109  11.00000  0.05    0.28
Q10   1   0.3580  0.6375  0.4296  11.00000  0.05    0.28
Q11   1   0.4760  0.5839  0.3906  11.00000  0.05    0.27
Q12   1   0.8254  0.7149  0.3423  11.00000  0.05    0.27
Q13   1   0.3598  0.8524  0.3864  11.00000  0.05    0.26
Q14   1   0.3995  0.8251  0.2797  11.00000  0.05    0.26
Q15   1   0.4217  0.6454  0.4767  11.00000  0.05    0.25
Q16   1   0.7381  0.5658  0.1029  11.00000  0.05    0.25
Q17   1   0.3227  0.7944  0.2613  11.00000  0.05    0.25
Q18   1   0.8402  0.8158  0.2762  11.00000  0.05    0.25
Q19   1   0.5773  0.6588  0.1914  11.00000  0.05    0.24
Q20   1   0.5033  0.6153  0.4490  11.00000  0.05    0.24
;
_shelx_res_checksum               4605

_shelx_hkl_file
;
   0   0   2  164.61    4.15
   0   0  -2  158.74    4.14
   0   0   3    0.09    0.38
   0   0  -3    0.16    0.44
   0   0   3    0.45    0.25
   0   0   4 3104.90   78.63
   0   0  -4 3121.90   78.55
   0   0   4 3266.89   78.25
   0   0   5    0.33    0.65
   0   0   5    0.43    0.62
   0   0   6  249.75    7.48
   0   0   6  243.80    7.41
   0   0  -6  253.27    7.29
   0   0  -6  264.48    7.26
   0   0   7    0.89    0.67
   0   0   7   -0.09    0.82
   0   0  -7   -0.21    0.67
   0   0   8  440.87   12.42
   0   0   8  431.84   12.61
   0   0  -8  438.10   12.06
   0   0  -8  426.00   12.09
   0   0   9    1.01    0.91
   0   0   9    0.38    1.03
   0   0  -9    0.93    0.78
   0   0  -9    1.33    0.86
   0   0  10   23.77    2.01
   0   0  10   21.00    2.14
   0   0 -10   21.38    1.66
   0   0 -10   22.74    1.76
   0   0  11    0.71    1.19
   0   0  11   -0.15    0.92
   0   0 -11    1.06    0.78
   0   0  12  862.52   23.91
   0   0 -12  839.64   22.99
   0   0 -12  844.62   23.05
   0   0  13    0.93    1.42
   0   0  13    0.73    1.02
   0   0 -13    0.39    0.91
   0   0 -13    0.26    0.87
   0   0  14   33.27    3.33
   0   0 -14   31.87    3.14
   0   0 -14   25.23    2.23
   0   0 -14   32.64    2.46
   0   0  15   -0.80    1.65
   0   0 -15    1.04    1.05
   0   0 -15    0.51    1.56
   0   0 -16   49.55    4.13
   0   0 -16   47.86    3.12
   0   0 -16   51.47    3.21
   0   0 -17   -0.31    1.03
   0   0 -17    0.15    0.97
   0   0 -17   -0.27    1.51
   0   0 -17    0.15    0.97
   0   0 -18  148.58    6.05
   0   0 -18  135.67    7.01
   0   0 -18  148.76    6.04
   0   0 -19   -0.67    0.85
   0   0 -19   -0.27    0.92
   0   0 -19    0.22    1.34
   0   0 -19   -0.93    0.98
   0   0  19   -0.17    1.08
   0   0 -20    1.56    1.05
   0   0 -20    2.56    0.88
   0   0 -20    3.43    1.02
   0   0 -20    1.44    1.31
   0   0 -20    1.88    0.90
   0   0  20    2.57    1.02
   0   0 -21   -0.08    0.64
   0   0 -21    0.25    0.99
   0   0 -21    1.10    0.72
   0   0 -22    3.11    0.81
   0   1   0    0.30    0.11
   0  -1  -1   21.65    0.77
   0   1   1   23.38    0.79
   0  -1   1   22.45    0.75
   0   1   1   21.71    0.80
   0  -1  -2 9767.02  241.58
   0   1  -2 9999.00  241.62
   0   1   3 1377.66   34.72
   0  -1   3 1417.38   34.62
   0  -1   3 1327.04   34.67
   0   1  -3 1380.29   34.59
   0   1  -3 1378.63   34.67
   0  -1  -3 1440.39   34.60
   0   1   3 1442.09   34.58
   0   1  -3 1377.08   34.64
   0   1   4    6.33    0.80
   0  -1   4    6.57    0.82
   0  -1   4    7.23    0.68
   0   1   4    5.34    0.76
   0   1  -4    7.83    0.80
   0   1  -4    6.32    0.77
   0  -1  -4    7.38    0.75
   0   1   4    6.98    0.63
   0   1   4    6.11    0.68
   0  -1   5    8.26    0.81
   0   1   5    7.39    0.91
   0   1   5    7.76    0.91
   0  -1   5    7.24    0.93
   0   1  -5    8.60    0.84
   0   1  -5    8.97    0.91
   0  -1  -5    8.31    0.82
   0   1   5    8.94    0.78
   0   1   5    7.82    0.69
   0   1   6 1683.93   43.69
   0  -1   6 1767.07   43.80
   0   1   6 1720.00   43.71
   0  -1   6 1704.49   43.54
   0   1  -6 1698.20   43.56
   0  -1  -6 1756.65   43.46
   0   1  -6 1733.06   43.47
   0   1   6 1796.17   43.31
   0  -1   7  569.91   15.43
   0   1   7  564.87   15.31
   0  -1   7  565.55   15.26
   0   1   7  545.59   15.24
   0   1  -7  559.06   15.06
   0   1   8    2.66    1.03
   0  -1   8    3.47    0.95
   0  -1   8    2.79    1.11
   0   1   8    1.63    0.86
   0   1  -8    2.18    0.86
   0  -1  -8    1.90    0.75
   0   1  -8    0.83    0.74
   0  -1  -8    1.23    0.73
   0   1   9    1.60    1.01
   0  -1   9    3.73    1.00
   0   1   9    2.33    0.95
   0  -1   9    2.08    1.21
   0   1  -9    1.98    0.89
   0  -1  -9    2.84    0.87
   0   1  -9    1.65    0.89
   0  -1  -9    1.39    0.74
   0  -1  10  390.30   11.97
   0   1  10  384.18   11.47
   0  -1  10  367.84   11.44
   0   1  10  369.08   11.70
   0  -1 -10  381.88   10.87
   0  -1 -10  358.91   10.84
   0   1 -10  375.68   10.90
   0   1 -10  356.83   10.95
   0  -1  11   28.94    2.70
   0   1  11   27.88    2.28
   0   1  11   25.28    2.52
   0  -1  11   29.47    2.42
   0   1 -11   31.76    2.16
   0  -1 -11   30.04    2.08
   0  -1  12   12.35    2.14
   0   1  12   19.87    2.10
   0  -1  12   17.03    2.01
   0   1 -12   18.71    1.75
   0   1 -12   21.78    1.95
   0  -1 -12   17.51    1.73
   0  -1 -12   23.11    1.90
   0   1  13  143.06    6.76
   0  -1  13  146.36    6.38
   0  -1  13  152.51    7.12
   0  -1 -13  149.93    5.65
   0   1 -13  140.50    5.63
   0   1 -13  146.73    6.62
   0  -1 -13  141.47    5.59
   0   1 -13  139.67    5.75
   0   1  14 1120.47   32.11
   0  -1  14 1093.94   32.64
   0  -1  14 1191.07   31.74
   0  -1 -14 1160.17   30.46
   0   1 -14 1131.57   30.59
   0   1 -14 1111.98   32.01
   0  -1 -14 1106.45   32.19
   0  -1 -14 1136.68   30.38
   0   1 -14 1143.60   30.58
   0  -1  15  253.41   10.43
   0   1  15  240.44    9.71
   0   1 -15  237.78    9.84
   0   1 -15  241.57    8.48
   0  -1 -15  220.26    9.67
   0  -1 -15  245.29    8.45
   0  -1 -15  244.78    8.34
   0   1 -16   26.20    2.35
   0  -1 -16   26.72    2.31
   0   1 -16   23.98    2.32
   0  -1 -16   28.46    2.35
   0   1 -16   22.51    2.90
   0  -1 -16   28.20    3.22
   0   1 -17  119.86    5.22
   0  -1 -17  110.69    5.02
   0  -1 -17  104.32    6.10
   0  -1 -17  110.91    5.03
   0   1 -17  104.80    4.99
   0   1 -17  118.13    5.16
   0  -1 -17  110.10    5.02
   0   1 -17  110.68    6.18
   0   1 -18  200.04    7.57
   0  -1 -18  215.64    7.61
   0   1 -18  199.42    8.73
   0  -1 -18  216.30    7.60
   0   1 -18  215.22    7.70
   0   1 -18  210.48    7.66
   0  -1 -18  186.20    8.64
   0  -1 -18  207.04    7.53
   0   1 -19   18.44    1.82
   0  -1 -19   15.20    1.64
   0   1 -19   16.58    1.75
   0   1 -19   14.24    2.18
   0  -1 -19   14.96    1.71
   0  -1 -19   15.74    1.71
   0   1 -19   15.63    1.72
   0  -1  19   11.71    1.88
   0   1  19   15.72    1.85
   0   1 -20   -0.45    0.81
   0   1 -20    0.59    0.94
   0  -1 -20    1.92    0.81
   0  -1 -20   -0.21    0.79
   0   1 -20    1.45    0.85
   0  -1 -20   -0.53    1.19
   0   1 -20    0.67    0.85
   0  -1 -20    0.53    0.82
   0  -1  20    0.43    0.96
   0   1 -21   58.91    2.70
   0   1 -21   50.54    2.98
   0  -1 -21   61.80    2.70
   0  -1  21   53.51    2.68
   0  -1 -21   54.68    2.59
   0  -1 -21   53.86    2.66
   0   1 -21   58.93    2.70
   0  -1 -22    1.68    0.77
   0   2   0 8287.83  202.80
   0  -2  -1  952.96   23.42
   0   2  -1  956.64   23.43
   0   2   1  990.07   23.70
   0   2  -1  937.80   23.43
   0   2  -1  954.68   23.54
   0   2   1  935.34   23.74
   0  -2  -2  224.36    5.76
   0   2  -2  227.38    5.93
   0   2  -2  212.86    5.77
   0   2   2  221.82    6.23
   0   2   2  219.00    6.07
   0   2   2  222.74    5.95
   0   2   2  215.37    6.02
   0   2   2  216.50    6.10
   0   2   2  226.68    6.03
   0   2  -2  225.15    5.61
   0  -2   2  225.12    5.86
   0  -2  -3 3488.19   83.66
   0   2  -3 3276.06   83.80
   0   2   3 3320.71   83.92
   0   2   3 3359.72   84.18
   0   2  -3 3342.32   83.67
   0  -2   3 3380.82   83.84
   0   2   3 3552.83   83.89
   0  -2   3 3376.87   83.73
   0   2   3 3492.50   83.91
   0   2   3 3453.06   83.86
   0   2  -4  418.53   11.37
   0   2   4  406.82   11.42
   0   2  -4  426.66   11.26
   0  -2  -4  443.53   11.24
   0  -2   4  421.68   11.32
   0   2   4  417.96   11.23
   0  -2   4  438.95   11.46
   0   2   4  458.98   11.51
   0   2   4  449.57   11.46
   0   2   4  445.11   11.46
   0  -2   5   49.15    1.99
   0  -2   5   48.29    2.12
   0   2   5   45.87    2.06
   0   2   5   48.49    2.02
   0  -2  -5   48.69    1.92
   0   2  -5   47.33    2.05
   0   2  -5   47.22    1.95
   0   2   5   47.47    2.03
   0   2   5   49.11    2.05
   0   2   6   55.82    2.41
   0   2   6   55.35    2.46
   0  -2   6   57.76    2.56
   0  -2   6   56.09    2.32
   0   2  -6   55.29    2.30
   0   2  -6   55.12    2.38
   0  -2  -6   56.86    2.24
   0   2   6   54.99    2.32
   0   2   6   56.46    2.40
   0   2   7  141.81    4.95
   0   2   7  138.66    4.90
   0  -2   7  141.17    5.05
   0  -2   7  146.88    4.77
   0   2  -7  141.64    4.79
   0   2   7  137.41    4.81
   0   2   7  155.45    4.79
   0   2   8   68.46    3.26
   0   2   8   73.46    3.24
   0  -2   8   75.53    3.49
   0   2  -8   72.84    2.98
   0  -2  -8   66.71    2.90
   0   2  -8   71.48    3.10
   0  -2   9    4.62    1.05
   0  -2   9    5.36    1.33
   0   2   9    6.25    1.28
   0   2   9    4.67    1.02
   0  -2  -9    4.45    0.95
   0   2  -9    6.21    1.06
   0   2  -9    6.20    0.97
   0   2   9    5.16    1.07
   0  -2  -9    4.84    0.95
   0  -2  10    3.88    1.06
   0  -2  10    3.12    1.32
   0   2  10    3.48    1.22
   0  -2 -10    3.13    0.91
   0   2 -10    3.97    1.03
   0  -2 -10    4.09    0.94
   0   2  10    3.95    1.00
   0   2 -10    4.85    1.04
   0   2  11   52.68    3.43
   0  -2  11   58.02    3.69
   0  -2  11   54.79    3.30
   0  -2 -11   54.34    2.84
   0   2 -11   54.80    2.90
   0  -2 -11   58.52    2.89
   0   2 -11   53.24    2.94
   0  -2  12  687.65   19.88
   0  -2  12  680.52   20.57
   0   2 -12  675.88   19.11
   0  -2 -12  658.06   18.74
   0   2 -12  680.56   18.94
   0  -2 -12  704.86   18.85
   0  -2  13    5.50    1.42
   0   2  13    4.64    1.58
   0  -2  13    1.71    1.72
   0  -2 -13    4.26    1.07
   0   2 -13    2.68    1.44
   0   2 -13    5.04    1.19
   0  -2 -13    4.34    1.18
   0   2 -13    5.46    1.35
   0  -2  14   63.99    4.75
   0  -2  14   69.38    4.24
   0   2  14   67.85    4.41
   0  -2 -14   67.99    3.50
   0   2 -14   70.55    4.51
   0  -2 -14   69.91    4.75
   0   2 -14   73.57    3.77
   0  -2 -14   66.24    3.53
   0  -2  15   44.01    3.42
   0  -2  15   45.87    4.11
   0  -2 -15   41.03    2.79
   0  -2 -15   41.01    3.72
   0   2 -15   42.77    2.94
   0   2 -15   35.50    3.39
   0  -2  16  418.21   15.07
   0   2 -16  419.94   12.98
   0   2 -16  409.94   14.37
   0  -2 -16  423.79   12.75
   0   2 -16  413.40   12.96
   0  -2 -16  418.75   12.74
   0  -2 -16  373.16   14.31
   0   2 -17   20.84    2.16
   0  -2 -17   22.43    2.12
   0   2 -17   19.41    2.75
   0  -2 -17   20.69    2.85
   0  -2 -17   23.92    2.11
   0   2 -17   24.83    2.27
   0   2 -18    1.35    1.02
   0  -2 -18   -0.14    0.91
   0  -2 -18    0.55    0.93
   0  -2 -18    0.96    0.86
   0   2 -18    0.60    1.00
   0   2 -18    0.45    1.06
   0   2 -19    2.36    0.99
   0   2 -19    3.42    1.19
   0  -2 -19    3.04    1.03
   0  -2 -19    3.21    1.52
   0   2 -19    4.30    1.14
   0  -2 -19    3.02    1.02
   0  -2 -19    3.25    1.07
   0   2 -19    3.64    1.12
   0   2 -19    3.73    1.54
   0  -2  19    3.33    1.50
   0  -2 -20  130.89    5.95
   0   2 -20  136.49    5.23
   0   2 -20  143.49    5.29
   0  -2 -20  142.39    5.16
   0  -2 -20  144.87    5.18
   0   2 -20  143.28    5.29
   0   2 -20  152.92    5.46
   0  -2 -20  139.43    5.13
   0  -2  20  141.53    5.91
   0  -2 -21    7.26    1.06
   0  -2 -21    8.04    1.00
   0   2 -21    8.15    1.03
   0  -2 -21    7.96    0.97
   0   2 -21    9.24    1.06
   0   2 -21    9.24    1.36
   0  -2  21    8.10    1.18
   0   3   0    0.22    0.58
   0   3   0    0.35    0.50
   0   3   0    0.42    0.52
   0   3   0    1.11    0.44
   0   3   0    0.31    0.38
   0   3  -1  158.46    4.58
   0  -3  -1  155.22    4.05
   0   3  -1  162.63    4.07
   0   3  -1  158.63    4.56
   0   3   1  164.59    4.77
   0   3  -1  171.82    4.53
   0   3  -1  171.80    4.67
   0   3   1  156.37    4.48
   0  -3  -1  154.70    4.05
   0   3  -1  164.61    4.67
   0   3   1  167.68    4.54
   0   3  -1  167.22    4.07
   0   3   1  170.03    4.66
   0   3   1  158.76    4.55
   0   3   1  158.15    4.60
   0   3  -1  165.42    4.42
   0   3   1  151.74    4.65
   0   3   2 2699.38   64.01
   0   3   2 2461.35   63.76
   0  -3  -2 2512.90   63.17
   0   3  -2 2639.66   63.63
   0   3  -2 2631.06   63.23
   0   3  -2 2487.04   63.48
   0   3  -2 2646.34   63.76
   0   3   2 2556.57   63.54
   0   3   2 2604.02   63.63
   0   3  -2 2689.73   63.72
   0   3   2 2549.31   63.61
   0   3   2 2530.17   63.67
   0   3  -2 2563.67   63.26
   0   3   2 2619.44   63.69
   0   3   2 2577.42   63.60
   0   3   2 2549.27   63.76
   0   3   2 2567.81   63.73
   0   3  -3 2274.48   56.81
   0   3  -3 2412.53   57.11
   0   3  -3 2314.12   57.03
   0   3   3 2190.88   57.52
   0  -3  -3 2303.87   56.74
   0   3   3 2383.78   57.33
   0   3  -3 2213.01   56.94
   0  -3   3 2275.10   57.03
   0   3   3 2243.53   57.15
   0   3   3 2233.67   57.06
   0   3  -3 2457.86   57.19
   0  -3   3 2342.27   56.95
   0   3   3 2329.53   57.38
   0   3   3 2239.05   57.24
   0   3   3 2360.69   57.30
   0   3   3 2223.92   57.20
   0   3  -3 2333.47   56.54
   0   3   4   62.36    2.48
   0   3  -4   60.86    2.28
   0   3  -4   60.69    2.13
   0  -3  -4   59.91    2.04
   0  -3   4   58.02    2.31
   0   3   4   60.48    2.37
   0   3  -4   59.34    2.30
   0   3   4   61.46    2.46
   0   3   4   59.55    2.40
   0  -3  -5    3.12    0.56
   0   3   5    2.18    0.75
   0   3  -5    2.35    0.61
   0  -3   5    2.14    0.55
   0   3   5    1.78    0.59
   0  -3   5    3.61    0.75
   0   3   5    2.45    0.68
   0   3   5    1.78    0.68
   0   3   5    1.83    0.65
   0  -3   6   22.30    1.59
   0  -3   6   21.95    1.38
   0   3   6   23.17    1.43
   0  -3  -6   25.38    1.37
   0   3  -6   19.44    1.40
   0   3   6   23.38    1.58
   0   3  -6   26.97    1.46
   0   3   6   21.84    1.56
   0   3   6   22.33    1.54
   0  -3   7   80.92    3.46
   0  -3   7   82.21    3.18
   0   3   7   81.08    3.24
   0   3   7   76.10    3.31
   0   3  -7   79.82    3.23
   0   3   7   77.65    3.30
   0   3   7   86.74    3.44
   0  -3   8    8.22    1.35
   0  -3   8    8.09    1.01
   0   3   8    8.25    1.22
   0   3   8    9.53    1.27
   0  -3  -8    7.31    0.97
   0   3  -8    9.13    1.07
   0   3  -8    7.37    1.08
   0   3   8    8.57    1.13
   0  -3   9  236.97    7.79
   0   3   9  220.88    7.34
   0   3  -9  222.71    6.96
   0   3   9  211.33    7.24
   0  -3  -9  221.85    6.91
   0  -3  -9  217.85    6.82
   0   3  -9  220.24    7.17
   0  -3  10   42.30    2.93
   0   3  10   36.39    2.53
   0   3  10   36.64    2.43
   0   3 -10   41.58    2.33
   0  -3 -10   38.60    2.22
   0  -3 -10   40.13    2.22
   0   3  11  214.57    7.78
   0  -3  11  229.38    8.02
   0   3 -11  212.90    7.95
   0  -3 -11  217.24    7.09
   0  -3 -11  203.74    7.00
   0   3 -11  223.34    7.28
   0   3 -11  225.25    7.54
   0  -3  12   70.59    4.45
   0  -3  12   74.38    4.14
   0  -3 -12   77.45    3.50
   0   3 -12   77.82    3.81
   0   3 -12   73.63    3.61
   0   3 -12   67.43    4.08
   0  -3  13   29.04    2.67
   0  -3  13   23.43    2.75
   0   3 -13   25.56    2.16
   0  -3 -13   21.56    1.92
   0   3 -13   20.62    2.43
   0  -3  14  291.12   11.33
   0  -3  14  288.76   10.46
   0   3 -14  295.09    9.62
   0   3 -14  292.26   10.77
   0   3 -14  311.59    9.72
   0  -3 -14  289.11    9.33
   0  -3 -14  271.31    9.21
   0  -3  15  103.50    5.39
   0  -3  15   99.37    6.15
   0  -3 -15  101.34    4.52
   0  -3 -15   90.48    5.67
   0   3 -15   97.21    5.59
   0   3 -15  109.87    4.84
   0  -3 -15   99.61    4.49
   0   3 -15   96.04    4.64
   0  -3  16   17.66    2.24
   0  -3 -16   14.61    2.54
   0  -3 -16   16.18    1.83
   0   3 -16   16.86    1.95
   0  -3 -16   19.40    1.97
   0   3 -16   16.42    2.39
   0   3 -16   19.98    2.08
   0   3 -17   90.19    4.36
   0  -3 -17   81.29    4.07
   0  -3 -17   75.55    5.12
   0   3 -17   82.39    5.06
   0  -3 -17   91.00    4.16
   0   3 -17   87.45    4.33
   0   3 -18    4.76    1.36
   0  -3 -18    3.90    1.12
   0   3 -18    2.58    1.11
   0  -3 -18    4.26    1.11
   0  -3 -18    4.01    1.10
   0   3 -18    2.99    1.19
   0   3 -18    2.99    1.09
   0   3 -19   -0.68    1.05
   0  -3 -19    1.80    0.90
   0   3 -19    0.74    0.83
   0  -3 -19   -0.21    1.23
   0   3 -19    0.49    0.87
   0  -3 -19    1.34    0.89
   0   3 -19    1.97    1.00
   0  -3 -19    1.57    0.84
   0  -3  19    1.27    1.35
   0  -3 -20   21.46    1.63
   0   3 -20   21.27    1.71
   0  -3 -20   22.76    1.66
   0  -3 -20   24.72    2.35
   0   3 -20   19.98    2.02
   0  -3  20   20.13    2.12
   0  -3 -20   20.83    1.60
   0   3 -20   21.70    1.69
   0   3 -21   13.52    1.53
   0   3 -21   11.12    1.11
   0  -3 -21   10.75    1.05
   0  -3 -21   12.14    1.49
   0  -3  21   13.58    1.41
   0   4   0 4900.21  116.71
   0   4   0 4873.75  116.63
   0   4   0 5139.56  116.60
   0   4   0 4581.78  116.33
   0   4   0 4705.08  116.50
   0   4   0 4608.84  116.43
   0   4   0 4494.08  116.48
   0   4   1 2251.53   56.81
   0   4  -1 2242.27   56.55
   0   4  -1 2352.93   56.63
   0   4   1 2307.21   56.58
   0   4   1 2315.39   56.48
   0   4  -1 2263.36   56.68
   0   4   1 2266.56   56.44
   0   4   1 2247.02   56.45
   0   4  -1 2408.35   56.67
   0   4   1 2216.60   56.52
   0   4   1 2290.69   56.63
   0   4   1 2263.73   56.59
   0   4   1 2312.76   56.69
   0   4  -1 2214.16   56.38
   0   4  -2 1906.25   47.14
   0  -4  -2 1862.09   46.45
   0   4  -2 1918.88   46.50
   0   4  -2 1887.08   47.09
   0   4   2 1934.79   47.53
   0  -4   2 1873.57   46.85
   0   4  -2 1887.00   47.03
   0   4  -2 1946.17   47.33
   0   4   2 1893.67   46.93
   0   4   2 1872.29   47.14
   0   4   2 1860.31   47.06
   0   4   2 1865.26   47.15
   0   4  -2 2037.98   47.32
   0   4   2 1843.87   47.04
   0   4   2 1917.83   47.07
   0   4   2 1880.40   47.22
   0   4  -2 1871.48   46.81
   0   4   2 1893.53   47.31
   0   4   2 1881.84   47.13
   0   4   2 1899.29   47.24
   0   4   2 1889.66   47.30
   0   4  -3  437.66   10.89
   0  -4  -3  414.71   10.78
   0   4   3  407.50   11.83
   0   4   3  433.85   11.68
   0   4  -3  423.70   11.35
   0   4  -3  430.96   11.26
   0  -4   3  414.43   11.19
   0   4   3  430.07   11.07
   0   4  -3  429.13   11.50
   0   4   3  427.81   11.32
   0   4   3  430.67   11.43
   0   4   3  446.99   11.48
   0   4   3  411.42   11.60
   0   4  -3  419.87   10.86
   0  -4   3  427.23   11.12
   0   4   3  435.84   11.49
   0   4   3  435.10   11.38
   0   4   3  407.67   11.51
   0   4   3  418.02   11.59
   0   4   3  414.19   11.48
   0  -4  -4  586.91   15.02
   0   4  -4  583.82   15.34
   0   4  -4  606.05   15.15
   0   4   4  580.30   15.84
   0   4  -4  596.10   15.44
   0   4  -4  608.17   15.56
   0   4   4  545.67   16.07
   0   4  -4  598.93   15.42
   0  -4   4  588.90   15.48
   0   4  -4  597.70   15.63
   0   4   4  603.65   15.12
   0   4   4  597.34   15.69
   0   4   4  584.78   15.80
   0   4   4  589.66   15.76
   0  -4   4  581.98   15.31
   0   4   4  581.01   15.88
   0   4   4  583.21   15.86
   0   4  -5   63.19    2.34
   0   4  -5   65.54    2.58
   0   4  -5   62.84    2.55
   0  -4  -5   62.17    2.23
   0   4   5   63.55    2.84
   0   4  -5   63.61    2.56
   0   4   5   58.90    2.23
   0  -4   5   62.06    2.63
   0   4   5   62.28    2.14
   0   4   5   65.69    2.89
   0   4   5   61.49    2.78
   0   4   6    5.52    1.13
   0   4  -6    5.51    0.87
   0   4  -6    7.78    0.87
   0  -4  -6    5.11    0.71
   0   4  -6    5.33    0.80
   0   4   6    5.07    0.76
   0  -4   6    4.71    1.02
   0  -4   6    4.54    0.72
   0   4   6    6.59    1.01
   0   4   6    6.18    0.59
   0   4   6    4.15    0.87
   0  -4   7   94.69    3.65
   0   4   7   99.44    3.64
   0  -4   7   95.40    3.94
   0   4  -7   99.40    3.80
   0   4   7  110.60    4.16
   0   4   7  107.89    4.19
   0   4   7  100.15    4.16
   0  -4   8  213.93    7.11
   0   4   8  202.21    6.61
   0  -4   8  209.78    6.68
   0  -4  -8  216.97    6.39
   0   4  -8  209.60    6.50
   0   4  -8  198.51    6.73
   0   4   8  220.97    7.11
   0   4   8  205.12    7.11
   0   4   8  220.27    7.32
   0  -4   9  375.59   11.83
   0   4   9  367.23   11.28
   0  -4  -9  372.25   10.96
   0  -4  -9  406.37   10.97
   0   4   9  416.09   11.82
   0   4  -9  374.29   11.37
   0   4  -9  391.18   11.79
   0   4  -9  392.59   11.13
   0   4   9  405.03   11.88
   0  -4  10  196.33    7.35
   0   4  10  211.22    7.19
   0   4 -10  185.79    6.71
   0  -4 -10  194.60    6.33
   0   4 -10  193.92    6.51
   0   4 -10  197.88    6.65
   0   4 -10  191.32    7.12
   0  -4  11   14.91    1.81
   0  -4  11   16.48    2.14
   0  -4 -11   13.88    1.42
   0   4 -11   13.84    1.58
   0   4 -11   14.45    1.54
   0  -4  12  152.34    6.53
   0  -4  12  154.35    6.93
   0  -4 -12  148.97    5.56
   0   4 -12  150.16    6.59
   0   4 -12  161.00    5.86
   0  -4  13   71.84    4.20
   0  -4  13   75.91    4.74
   0  -4 -13   62.68    3.26
   0   4 -13   68.24    4.20
   0   4 -13   67.73    3.53
   0   4 -13   69.95    3.55
   0  -4 -13   64.63    3.28
   0  -4  14   19.29    2.39
   0  -4  14   25.63    3.08
   0   4 -14   23.27    2.65
   0  -4 -14   23.05    1.95
   0  -4 -14   22.32    2.86
   0  -4 -14   26.80    2.10
   0   4 -14   23.54    2.12
   0   4 -14   21.62    2.07
   0   4 -15   21.41    2.21
   0  -4  15   21.22    2.54
   0  -4  15   21.53    2.95
   0   4 -15   18.20    1.94
   0  -4 -15   18.64    2.75
   0   4 -15   17.86    1.97
   0  -4 -15   18.00    1.86
   0  -4 -15   20.16    1.91
   0   4 -15   20.31    2.58
   0   4 -16  624.38   18.14
   0   4 -16  575.43   17.61
   0  -4  16  645.96   18.88
   0   4 -16  623.06   17.75
   0  -4 -16  604.12   17.36
   0   4 -16  624.97   17.78
   0   4 -16  630.23   19.21
   0  -4 -16  550.24   19.22
   0  -4 -16  593.60   17.36
   0  -4 -17    5.75    1.22
   0   4 -17    4.76    1.24
   0  -4 -17    5.69    1.23
   0   4 -17    8.83    1.40
   0   4 -17    5.22    1.71
   0  -4 -17    7.79    1.31
   0  -4 -17    4.80    1.82
   0   4 -17    6.33    1.33
   0  -4 -18    0.48    0.81
   0   4 -18    0.45    1.10
   0   4 -18    0.93    0.92
   0   4 -18    1.06    0.84
   0  -4 -18    1.60    1.63
   0   4 -18    1.04    1.28
   0  -4 -18    1.68    0.95
   0   4 -18    1.19    0.95
   0  -4 -18    1.92    0.96
   0   4 -19  150.95    5.86
   0  -4 -19  156.53    5.59
   0   4 -19  159.44    5.77
   0   4 -19  162.60    5.78
   0   4 -19  156.83    5.75
   0  -4 -19  158.30    5.60
   0  -4 -19  156.20    5.57
   0  -4 -19  150.57    6.68
   0  -4  19  161.27    6.98
   0   4 -20   51.75    3.06
   0   4 -20   52.56    2.59
   0  -4 -20   50.22    2.44
   0  -4 -20   54.01    2.51
   0   4 -20   55.69    2.63
   0  -4  20   50.87    3.21
   0  -4 -21    1.32    0.89
   0   4 -21    1.28    0.77
   0  -4  21    0.60    0.77
   0   5   0    0.59    0.72
   0   5   0    1.85    0.49
   0   5   0    0.11    0.60
   0   5   0    0.24    0.63
   0   5   0    0.49    0.50
   0   5   0    0.50    0.55
   0   5   0    0.71    0.75
   0   5   1  801.67   20.70
   0   5  -1  759.25   20.43
   0   5   1  767.68   20.19
   0   5   1  797.72   20.46
   0   5  -1  814.26   20.53
   0   5   1  801.33   20.27
   0   5  -1  808.21   20.44
   0   5   1  785.18   20.24
   0   5   1  783.77   20.46
   0   5   1  848.92   20.42
   0   5   1  789.11   20.43
   0   5   1  787.80   20.52
   0   5   1  765.05   20.40
   0   5  -1  747.23   20.26
   0   5  -1  786.01   20.24
   0   5   2 1730.84   42.78
   0  -5  -2 1667.81   41.34
   0   5  -2 1712.13   41.33
   0   5  -2 1661.55   42.28
   0   5  -2 1686.98   42.28
   0  -5   2 1672.06   41.85
   0  -5  -2 1694.11   41.35
   0   5  -2 1689.89   41.34
   0  -5  -2 1633.11   41.34
   0   5  -2 1747.40   42.50
   0   5   2 1692.55   42.18
   0   5   2 1760.12   42.32
   0   5   2 1700.26   42.23
   0   5  -2 1623.89   41.34
   0   5   2 1716.68   42.32
   0   5   2 1686.19   42.09
   0   5   2 1674.53   42.30
   0   5   2 1759.05   42.58
   0   5   2 1694.57   42.39
   0   5  -2 1714.18   42.13
   0   5   2 1706.78   42.45
   0   5   2 1714.79   42.34
   0   5  -2 1737.47   42.02
   0   5   2 1801.34   42.58
   0   5  -3   58.77    2.48
   0  -5  -3   61.07    1.86
   0   5  -3   63.92    2.53
   0   5   3   61.11    2.96
   0   5  -3   61.79    1.91
   0  -5   3   54.77    2.24
   0   5  -3   59.04    2.43
   0   5   3   65.10    2.34
   0   5   3   62.29    2.45
   0   5   3   64.77    2.62
   0   5   3   60.22    2.58
   0   5  -3   66.17    2.69
   0  -5   3   61.68    2.24
   0   5   3   60.90    2.61
   0   5   3   63.58    2.56
   0   5   3   60.78    2.64
   0   5  -3   60.49    2.13
   0   5   3   64.65    2.75
   0   5   3   58.10    2.68
   0   5   3   63.30    2.75
   0   5  -4   47.25    1.92
   0   5   4   50.07    2.75
   0   5  -4   46.03    2.19
   0   5   4   49.38    2.50
   0  -5  -4   52.53    1.71
   0   5  -4   44.75    1.73
   0   5  -4   45.49    2.11
   0  -5   4   47.74    2.10
   0   5   4   51.15    2.40
   0   5   4   49.49    2.24
   0   5   4   50.65    1.97
   0   5  -4   47.33    2.34
   0   5   4   42.39    2.37
   0   5   4   48.84    2.45
   0   5   4   54.81    2.48
   0   5   4   47.53    2.48
   0  -5   4   48.44    2.00
   0   5  -5   33.31    1.84
   0   5   5   30.38    2.10
   0  -5  -5   33.21    1.40
   0   5  -5   32.21    1.51
   0   5  -5   34.91    1.73
   0   5  -5   30.24    1.73
   0  -5   5   29.53    1.78
   0   5   5   32.12    1.96
   0   5   5   33.80    1.53
   0   5   5   33.07    2.10
   0  -5  -6   55.17    2.11
   0   5  -6   57.35    2.27
   0   5  -6   52.49    2.45
   0   5  -6   56.06    2.55
   0   5   6   52.46    2.86
   0   5  -6   53.55    2.45
   0  -5   6   59.06    2.68
   0  -5   6   58.70    2.48
   0   5   6   49.36    2.69
   0   5   6   56.58    2.94
   0   5   6   47.10    2.86
   0   5  -7  325.07    9.81
   0   5  -7  358.05    9.90
   0   5   7  341.27   10.33
   0   5  -7  346.22    9.78
   0  -5   7  333.69   10.01
   0  -5   7  330.61    9.66
   0   5   7  330.24   10.18
   0   5   7  324.90   10.39
   0   5   7  320.29   10.46
   0  -5   8   16.89    1.70
   0  -5   8   18.91    1.49
   0   5  -8   19.97    1.62
   0   5  -8   20.07    1.46
   0  -5  -8   18.97    1.35
   0   5  -8   22.94    1.82
   0   5  -8   20.45    1.57
   0   5   8   21.24    1.92
   0   5   8   21.39    1.99
   0   5   8   17.70    1.81
   0  -5   9   93.52    3.89
   0  -5   9  103.59    4.49
   0   5  -9   94.49    3.98
   0   5   9   99.46    4.43
   0   5  -9   91.68    4.23
   0  -5  -9   95.91    3.58
   0   5  -9   93.34    3.97
   0   5  -9   95.34    3.78
   0   5   9   98.20    4.56
   0   5 -10  248.28    8.20
   0   5 -10  261.28    8.04
   0  -5 -10  250.56    7.73
   0   5 -10  253.43    8.68
   0  -5  11  270.08    9.49
   0   5 -11  268.16    8.93
   0  -5  11  282.25    9.82
   0  -5 -11  272.17    8.42
   0   5 -11  273.13    8.94
   0   5 -11  275.61    8.69
   0  -5  12  104.65    5.10
   0  -5  12   95.36    5.19
   0   5 -12   99.21    4.57
   0  -5 -12  103.50    4.17
   0  -5 -12   97.05    4.09
   0   5 -12   96.29    4.97
   0   5 -12   97.08    4.29
   0   5 -12   98.89    4.33
   0  -5  13   65.07    4.44
   0   5 -13   67.78    3.79
   0  -5  13   69.00    4.21
   0   5 -13   69.91    3.66
   0  -5 -13   74.03    3.50
   0  -5 -13   71.78    3.48
   0   5 -13   76.81    3.73
   0   5 -13   69.73    4.33
   0  -5  14   64.96    4.17
   0  -5  14   65.04    4.47
   0   5 -14   55.63    3.57
   0   5 -14   60.56    4.09
   0   5 -14   61.93    3.43
   0  -5 -14   60.51    4.41
   0  -5 -14   58.77    3.22
   0  -5  15   22.49    2.88
   0   5 -15   19.59    2.19
   0  -5  15   23.50    2.61
   0   5 -15   20.65    2.01
   0  -5 -15   22.72    1.98
   0  -5 -15   21.40    1.94
   0  -5 -15   22.69    2.82
   0   5 -15   23.82    2.66
   0   5 -15   21.78    2.06
   0   5 -15   19.66    2.01
   0  -5 -15   21.06    1.92
   0   5 -16   53.25    3.19
   0  -5 -16   46.22    2.91
   0   5 -16   56.55    3.48
   0  -5  16   51.83    3.72
   0   5 -16   51.76    3.16
   0   5 -16   47.68    3.69
   0  -5 -16   49.29    2.95
   0  -5 -16   43.78    3.86
   0  -5 -16   50.84    3.02
   0   5 -17   33.12    2.41
   0   5 -17   34.26    2.68
   0  -5 -17   31.78    2.29
   0  -5 -17   36.99    2.42
   0   5 -17   33.65    2.44
   0  -5 -17   36.74    2.40
   0  -5 -17   30.71    3.19
   0   5 -17   31.43    2.38
   0   5  17   35.83    3.09
   0   5 -18   76.93    3.60
   0  -5 -18   69.50    3.36
   0   5 -18   68.34    3.70
   0  -5 -18   73.70    3.42
   0  -5 -18   71.43    3.37
   0  -5 -18   68.75    4.36
   0   5 -18   73.89    3.53
   0   5 -18   72.84    3.54
   0  -5  18   71.45    4.57
   0  -5 -19   12.97    1.30
   0   5 -19   13.64    1.38
   0  -5 -19   14.85    1.36
   0  -5 -19   12.62    1.90
   0  -5 -19   15.39    1.36
   0   5 -19   13.30    1.39
   0   5 -19   13.76    1.44
   0   5 -19   13.99    1.78
   0  -5  19   15.42    2.02
   0  -5 -20   29.12    1.60
   0   5 -20   24.93    1.91
   0  -5  20   28.21    2.27
   0  -5  21    4.64    0.89
   0   6   0   88.70    3.62
   0   6   0   95.38    3.45
   0   6   0   98.12    3.59
   0   6   0   95.85    3.22
   0   6   0   91.22    3.21
   0   6   0   93.33    3.47
   0   6   0   90.85    3.32
   0   6   0   93.66    3.60
   0   6   0   89.37    3.42
   0   6   1  168.30    5.55
   0   6  -1  161.30    5.35
   0   6   1  155.90    5.02
   0   6   1  171.38    5.06
   0   6   1  154.73    4.96
   0   6   1  156.84    5.20
   0   6  -1  170.95    5.37
   0   6  -1  166.89    5.26
   0   6   1  146.65    5.15
   0   6  -1  155.41    4.96
   0   6  -1  152.74    5.02
   0   6   1  167.26    5.35
   0   6   1  159.47    5.13
   0   6   1  166.49    5.32
   0   6   1  156.29    5.20
   0   6  -1  153.10    5.06
   0   6   2   19.89    1.67
   0   6  -2   14.71    1.36
   0  -6   2   15.58    0.97
   0   6   2   15.53    1.19
   0   6  -2   17.95    1.46
   0   6   2   17.21    1.27
   0   6   2   16.29    1.21
   0   6   2   14.61    1.16
   0   6   2   16.08    1.36
   0   6   2   15.96    1.36
   0   6  -2   14.90    1.12
   0   6   2   15.98    1.40
   0   6   2   17.42    1.44
   0   6   2   15.50    1.30
   0   6  -2   15.58    1.17
   0   6   2   14.36    1.30
   0   6   2   16.35    1.37
   0  -6  -3    9.01    0.49
   0   6  -3    9.63    1.06
   0   6   3    9.33    1.40
   0   6  -3    7.93    1.06
   0  -6   3    8.79    0.87
   0   6   3   12.54    1.10
   0   6   3    6.47    0.88
   0   6   3    7.38    1.02
   0   6  -3    9.40    1.21
   0  -6   3    9.46    0.81
   0   6   3    8.69    1.07
   0   6   3    8.74    1.13
   0   6   3   11.88    1.28
   0   6   3    8.07    1.05
   0   6   3    7.88    1.19
   0   6  -3    8.98    0.81
   0  -6  -4 4817.61  116.94
   0   6   4 4673.00  118.89
   0   6  -4 4752.29  118.01
   0   6  -4 4875.41  117.94
   0   6  -4 4710.75  117.89
   0  -6   4 4766.55  117.68
   0   6   4 4902.98  117.61
   0   6   4 4598.49  118.18
   0   6   4 4861.38  117.98
   0   6   4 4752.45  118.46
   0   6   4 4667.56  118.29
   0   6   4 4701.77  118.54
   0   6   4 4583.78  118.56
   0   6  -5  773.57   19.48
   0  -6  -5  734.20   18.59
   0   6  -5  766.34   19.62
   0   6  -5  726.42   19.01
   0   6   5  693.19   20.35
   0   6  -5  765.39   19.47
   0  -6   5  723.77   19.37
   0   6   5  689.70   19.78
   0   6   5  758.03   19.05
   0   6   5  712.78   20.18
   0   6   5  718.62   19.88
   0  -6   5  704.65   19.07
   0   6   5  736.55   20.25
   0  -6  -6   28.81    1.42
   0   6  -6   32.46    1.94
   0   6  -6   31.54    1.80
   0   6  -6   31.61    1.97
   0  -6   6   30.98    1.98
   0  -6   6   33.11    1.84
   0   6  -6   34.40    2.00
   0   6   6   31.47    2.20
   0   6   6   31.85    2.40
   0   6   6   31.48    2.34
   0   6  -7  915.41   24.30
   0   6  -7  938.87   24.56
   0  -6   7  920.34   24.63
   0  -6   7  929.36   24.27
   0   6  -7  922.18   24.42
   0   6   7  940.04   25.11
   0   6   7  884.63   25.43
   0   6   7  954.57   25.58
   0  -6   8 1113.08   29.13
   0   6  -8 1098.62   28.78
   0   6  -8 1090.41   28.76
   0  -6  -8 1093.58   27.95
   0   6  -8 1104.82   28.19
   0   6  -8 1067.32   28.76
   0   6   8 1052.83   29.89
   0   6   8 1120.12   29.94
   0  -6   9  266.67    9.21
   0   6  -9  282.23    8.41
   0   6  -9  271.60    8.97
   0  -6  -9  283.30    8.18
   0   6   9  284.39    9.90
   0   6 -10   13.98    1.62
   0   6 -10   13.54    1.44
   0   6 -10   15.38    1.80
   0   6 -10   17.24    1.74
   0  -6 -10   15.32    1.36
   0   6 -11    2.92    1.13
   0  -6  11    3.29    1.45
   0  -6 -11    3.49    0.86
   0  -6 -11    2.92    0.87
   0   6 -11    2.83    0.89
   0   6 -11    2.41    0.92
   0   6 -11    1.77    0.83
   0   6 -12   29.46    2.42
   0  -6  12   26.17    2.48
   0  -6  12   22.44    2.64
   0   6 -12   28.07    2.10
   0   6 -12   28.27    2.12
   0   6 -12   24.37    2.16
   0  -6 -12   26.57    1.94
   0  -6 -12   28.17    1.98
   0   6 -12   24.74    2.39
   0  -6  13   95.60    5.10
   0   6 -13   98.91    4.69
   0  -6  13   94.34    5.35
   0   6 -13   89.25    4.22
   0   6 -13  101.06    5.11
   0  -6 -13   96.23    4.11
   0  -6 -13   92.89    4.08
   0  -6 -13   92.43    5.26
   0  -6  14   15.26    2.38
   0   6 -14   11.72    1.54
   0  -6 -14   13.25    1.52
   0  -6  14   12.28    2.01
   0   6 -14    9.94    1.71
   0  -6 -14   12.59    2.23
   0   6 -14   10.85    1.55
   0   6 -14   11.92    1.55
   0   6 -14   10.99    1.89
   0  -6 -14   11.23    1.44
   0  -6 -14   13.04    1.54
   0  -6  15    1.26    1.33
   0   6 -15    1.00    1.12
   0  -6 -15    2.39    1.01
   0  -6 -15    1.20    1.36
   0  -6 -15    2.14    0.96
   0   6 -15    0.83    1.38
   0   6 -15    1.68    1.01
   0  -6  16   28.72    2.70
   0   6 -16   31.50    2.32
   0  -6 -16   28.49    2.13
   0  -6 -16   30.47    2.21
   0  -6 -16   28.40    2.94
   0   6 -16   27.47    2.23
   0  -6 -16   36.09    2.36
   0   6 -16   28.80    2.26
   0   6  16   31.67    2.97
   0   6 -17    3.29    1.24
   0   6 -17    4.70    1.10
   0  -6 -17    5.39    1.05
   0  -6 -17    5.38    1.11
   0   6 -17    3.72    1.08
   0  -6 -17    5.61    1.08
   0   6 -17    3.48    1.01
   0   6 -18   81.90    3.59
   0  -6 -18   80.66    3.44
   0  -6 -18   90.02    3.57
   0  -6 -18   76.28    4.39
   0  -6 -18   85.08    3.52
   0   6 -18   80.39    3.58
   0  -6  18   80.73    4.64
   0   6  18   83.63    4.35
   0  -6 -19    1.25    0.64
   0  -6  19   -0.16    1.08
   0  -6 -20    2.53    0.83
   0   6 -20    2.54    0.63
   0  -6  20    1.07    0.86
   0   7   0   -0.41    1.00
   0   7   0    0.80    0.55
   0   7   0   -0.13    0.51
   0   7   0    0.16    0.74
   0   7   0   -0.38    0.91
   0   7   0    0.51    0.61
   0   7   0    0.91    0.66
   0   7   1  107.70    4.45
   0   7  -1  107.57    4.29
   0   7   1  113.58    4.06
   0   7   1  109.05    3.88
   0   7   1  110.88    3.94
   0   7  -1  108.44    3.79
   0   7   1  106.24    3.91
   0   7  -1  107.78    3.91
   0   7   1  105.42    4.13
   0   7  -1  107.61    4.04
   0   7   1  110.88    4.17
   0   7   1  113.28    4.12
   0   7   1  114.99    4.33
   0   7  -1  111.65    4.05
   0   7  -1  118.37    4.42
   0   7   2  189.87    6.80
   0   7  -2  193.50    6.49
   0   7   2  195.02    6.18
   0   7   2  197.82    6.26
   0   7   2  204.35    6.20
   0   7   2  193.98    6.23
   0   7   2  194.90    6.16
   0   7   2  195.53    6.37
   0   7  -2  190.99    6.09
   0   7  -2  194.38    6.17
   0   7  -2  202.05    6.16
   0   7   2  215.56    6.80
   0   7   2  184.46    6.45
   0   7   2  197.43    6.50
   0   7   2  191.01    6.46
   0   7   2  201.72    6.57
   0   7   2  202.10    6.45
   0   7  -3  911.84   22.70
   0   7   3  881.99   23.36
   0  -7   3  846.95   21.81
   0   7   3  849.92   22.34
   0   7   3  872.05   22.55
   0   7   3  844.96   22.51
   0   7   3  856.28   22.21
   0   7   3  790.42   22.75
   0   7   3  844.39   22.97
   0   7   3  841.49   22.48
   0   7   3  890.33   22.80
   0   7   3  858.05   22.69
   0   7   3  821.49   22.73
   0   7  -3  797.00   21.93
   0   7   3  877.10   22.86
   0   7  -4    6.95    1.04
   0   7   4    7.13    1.45
   0  -7   4    4.90    0.87
   0   7  -4    5.83    1.08
   0   7   4    5.63    0.94
   0   7   4    5.12    1.09
   0   7   4    3.86    0.85
   0   7   4    5.91    1.20
   0   7   4    5.76    1.06
   0   7   4    3.70    1.03
   0   7   4    5.75    1.16
   0   7  -5  670.98   17.63
   0   7   5  622.44   18.60
   0   7  -5  644.83   17.66
   0  -7   5  654.38   17.36
   0   7  -5  695.91   17.66
   0   7   5  636.20   17.10
   0   7   5  638.51   17.98
   0   7   5  605.24   17.89
   0   7   5  646.51   18.46
   0   7   5  603.62   18.07
   0   7   5  667.03   18.56
   0   7  -6 1090.88   28.88
   0   7  -6 1138.20   29.09
   0  -7   6 1135.74   28.93
   0   7  -6 1066.77   28.89
   0   7   6 1112.11   29.61
   0   7   6 1071.17   30.00
   0   7   6 1125.28   30.14
   0   7  -7  367.18   11.12
   0   7  -7  370.03   10.93
   0  -7   7  370.60   11.11
   0   7  -7  381.00   11.06
   0   7   7  369.16   11.69
   0   7   7  357.13   12.10
   0   7   7  370.17   12.13
   0  -7   8  132.25    5.27
   0   7   8  120.90    5.87
   0   7   8  137.77    6.13
   0   7  -9  955.28   25.43
   0   7  -9  922.81   25.43
   0   7 -10   83.63    4.07
   0  -7  10   86.07    4.43
   0   7 -10   89.42    4.18
   0   7  10   90.58    5.02
   0   7 -11  175.54    6.78
   0  -7  11  184.05    7.43
   0   7 -11  182.03    6.84
   0  -7  12   13.32    1.94
   0  -7  12   14.80    2.16
   0   7 -12    8.71    1.61
   0   7 -12   10.72    1.54
   0  -7  13  118.29    5.96
   0  -7  13  116.31    5.78
   0   7 -13  120.74    5.39
   0  -7  14    4.40    1.42
   0   7 -14    6.33    1.52
   0   7 -15   10.75    1.71
   0  -7  15    9.18    1.80
   0   7  15   10.69    2.07
   0   7 -16   10.79    1.75
   0  -7  16   13.30    1.92
   0   7  16   13.88    2.13
   0  -7  17    2.03    1.35
   0   7  17    1.15    1.16
   0  -7  18  115.56    5.39
   0   7  18  115.28    5.17
   0  -7  19   62.80    3.41
   0   7  19   66.09    3.16
   0   7 -19   64.42    2.94
   0  -7  20    2.29    0.82
   0   8   0  251.47    8.29
   0   8   0  240.90    7.46
   0   8   0  238.07    7.46
   0   8   0  247.38    7.94
   0   8   0  252.27    7.85
   0   8   0  256.99    8.00
   0   8   0  241.81    8.01
   0   8   0  251.38    7.74
   0   8  -1  126.81    5.03
   0   8   1  128.44    5.23
   0   8   1  123.27    4.62
   0   8   1  126.44    4.50
   0   8   1  125.92    4.50
   0   8  -1  128.80    4.40
   0   8  -1  125.97    4.38
   0   8   1  123.49    4.47
   0   8   1  127.91    4.94
   0   8   1  123.17    4.93
   0   8  -1  123.75    4.54
   0   8   1  122.57    4.79
   0   8   1  117.17    4.73
   0   8   1  127.48    4.71
   0   8   1  117.84    4.73
   0   8  -1  122.60    4.66
   0   8  -1  123.86    4.63
   0   8  -1  128.47    5.00
   0   8   2   44.54    2.94
   0   8  -2   43.28    2.67
   0   8   2   42.86    2.34
   0   8  -2   43.58    2.17
   0   8   2   47.00    2.37
   0   8   2   44.33    2.37
   0   8   2   40.26    2.28
   0   8  -2   44.11    2.71
   0   8   2   40.63    2.42
   0   8   2   40.19    2.45
   0   8   2   48.72    2.66
   0   8   2   41.35    2.49
   0   8  -2   47.75    2.38
   0   8   2   44.63    2.64
   0   8   2   38.19    2.55
   0   8   2   36.11    2.41
   0   8   3   81.15    4.25
   0   8  -3   78.80    3.75
   0   8   3   83.26    3.62
   0   8   3   88.56    3.57
   0   8   3   84.19    3.45
   0   8   3   76.58    3.55
   0   8   3   78.78    3.83
   0   8   3   86.56    3.91
   0   8   3   79.40    3.71
   0   8  -3   80.97    3.45
   0   8   3   81.82    3.60
   0   8   3   83.24    3.79
   0   8   3   77.32    3.74
   0   8   3   79.96    3.93
   0   8   4   51.97    3.48
   0   8  -4   53.80    2.98
   0   8   4   55.65    2.98
   0   8   4   62.92    2.96
   0   8   4   56.52    2.69
   0   8   4   53.58    3.27
   0   8   4   55.53    3.17
   0   8   4   59.72    3.36
   0   8   4   57.80    3.13
   0   8   4   55.10    3.16
   0   8  -5 1045.03   27.24
   0  -8   5 1033.05   26.63
   0   8   5 1014.84   26.61
   0   8   5 1023.23   27.53
   0   8   5  979.77   28.03
   0   8   5 1017.18   27.66
   0   8   5 1040.01   27.88
   0   8   5 1002.02   28.03
   0   8  -6   30.71    2.21
   0  -8   6   28.16    1.97
   0   8   6   32.97    2.47
   0   8   6   26.85    2.56
   0   8   6   29.82    2.58
   0  -8   7 1559.96   39.49
   0   8  -7 1529.61   39.57
   0   8   7 1432.07   40.73
   0   8  -8  125.74    5.16
   0   8  -8  123.77    5.12
   0  -8   8  128.50    5.26
   0   8   8  121.98    5.65
   0   8   8  126.41    6.16
   0  -8   9  555.13   16.24
   0   8  -9  558.66   16.02
   0   8  -9  520.42   15.87
   0   8   9  557.90   17.67
   0  -8  10    0.52    1.13
   0   8 -10    1.79    1.13
   0   8 -10    0.90    0.90
   0   8  10    2.70    1.31
   0  -8  11   47.00    3.33
   0   8 -11   39.36    2.88
   0   8 -11   39.89    2.80
   0  -8  12   40.56    3.20
   0   8 -12   41.66    2.97
   0  -8  12   43.42    3.37
   0   8 -12   39.04    2.80
   0  -8  13   99.92    5.18
   0   8 -13   92.31    4.71
   0   8  13   96.79    5.57
   0   8 -14    1.33    1.20
   0  -8  14    0.81    1.22
   0   8  14    0.24    1.48
   0   8  15    0.92    1.31
   0  -8  16    4.09    1.31
   0   8  17   35.78    2.85
   0  -8  17   37.20    2.88
   0  -8  18   27.96    2.32
   0   8 -18   29.16    2.03
   0   8  18   29.87    2.30
   0  -8  19   35.45    2.24
   0   8  19   32.96    2.00
   0   8 -19   31.15    1.85
   0   9   0    0.60    1.04
   0   9   0    3.40    0.81
   0   9   0   -0.38    0.61
   0   9   0    3.22    0.80
   0   9   0    2.32    0.93
   0   9   0   -0.13    1.04
   0   9   0    0.75    1.03
   0   9   0    0.70    0.70
   0   9   0   -0.12    0.68
   0   9  -1   13.62    1.74
   0   9   1   11.42    1.73
   0   9  -1    9.74    1.14
   0   9  -1    9.55    1.13
   0   9   1   10.16    1.22
   0   9   1    9.19    1.21
   0   9   1    9.68    1.20
   0   9   1    9.37    1.21
   0   9  -1   11.31    1.53
   0   9   1   10.40    1.46
   0   9   1    8.91    1.37
   0   9  -1    9.54    1.47
   0   9   1    9.46    1.30
   0   9   1   10.75    1.37
   0   9  -1    8.53    1.14
   0   9  -1   11.19    1.36
   0   9   1   10.45    1.52
   0   9  -2   88.32    4.36
   0   9   2   96.95    3.99
   0   9   2   99.03    4.03
   0   9  -2   92.15    3.68
   0   9   2   92.28    3.92
   0   9  -2   95.81    3.80
   0   9   2   89.55    4.23
   0   9   2   91.55    4.44
   0   9   2   90.88    4.10
   0   9   2   93.79    4.27
   0   9   2   88.43    4.20
   0   9   2   95.21    4.32
   0   9  -2   98.80    4.40
   0   9  -3  693.54   19.99
   0   9   3  712.10   19.76
   0   9  -3  760.26   19.39
   0   9   3  721.97   19.62
   0   9   3  698.38   19.70
   0   9   3  667.48   20.34
   0   9   3  694.50   20.25
   0   9   3  711.81   19.80
   0   9  -3  698.82   20.10
   0   9   3  753.19   20.25
   0   9   3  737.56   20.14
   0   9  -4  188.14    6.97
   0   9   4  194.27    6.73
   0   9   4  200.43    7.01
   0   9   4  192.36    7.50
   0   9  -4  191.05    7.09
   0   9   4  190.93    7.23
   0   9  -4  197.13    6.70
   0   9   4  187.10    7.34
   0   9   5  280.51   10.22
   0   9   5  274.65    9.66
   0   9   5  277.04    9.63
   0   9   5  273.87    9.94
   0   9   5  287.19    9.56
   0   9   6  743.16   21.37
   0   9   6  736.31   21.85
   0   9   7  677.08   19.56
   0   9   7  632.86   20.06
   0   9   7  672.82   20.24
   0   9   8    0.58    1.14
   0   9   8    2.16    1.19
   0   9   8    0.61    1.23
   0   9   9  807.79   24.91
   0   9   9  861.70   24.52
   0   9  10    1.14    1.34
   0   9  10    2.86    1.39
   0   9  11  299.98   11.22
   0  -9  12   16.08    2.17
   0   9  12   15.34    2.37
   0  -9  13   19.11    2.26
   0   9  13   19.92    2.59
   0   9  14    6.10    1.73
   0  -9  15    2.43    1.15
   0   9  15    0.87    1.12
   0  -9  16    7.40    1.40
   0  -9  16    7.09    1.56
   0   9  16    9.61    1.72
   0   9  17    8.95    1.54
   0   9 -17   10.03    1.34
   0  -9  17    9.39    1.51
   0   9 -18    9.30    1.17
   0  -9  18   10.21    1.36
   0   9  18    7.81    1.22
   0  -9  19    6.87    0.96
   0   9  19    8.41    0.93
   0  10   0  667.16   19.73
   0  10   0  714.15   18.68
   0  10   0  701.04   18.65
   0  10   0  648.16   18.97
   0  10   0  632.38   18.84
   0  10   0  668.33   19.23
   0  10   0  676.03   19.00
   0  10   1   62.81    3.88
   0  10  -1   59.34    2.96
   0  10   1   59.22    3.02
   0  10   1   49.02    2.85
   0  10   1   58.04    3.00
   0  10  -1   58.86    2.93
   0  10   1   59.75    3.31
   0  10   1   57.17    3.41
   0  10  -1   61.15    3.30
   0  10   1   61.62    3.46
   0  10  -1   53.94    3.07
   0  10  -1   58.45    3.15
   0  10   1   51.24    3.15
   0  10  -1   52.80    3.07
   0  10   1   50.90    3.16
   0  10   2  159.09    6.68
   0  10   2  136.24    5.50
   0  10  -2  144.60    5.23
   0  10   2  149.14    5.90
   0  10  -2  141.61    5.58
   0  10   2  147.67    6.22
   0  10  -2  141.05    5.46
   0  10   2  129.79    5.79
   0  10   2  143.67    5.83
   0  10   2  141.17    5.97
   0  10  -3   24.55    2.34
   0  10   3   20.23    2.41
   0  10  -3   18.06    1.62
   0  10   3   19.73    1.82
   0  10   3   19.47    2.03
   0  10  -3   24.37    1.99
   0  10   3   24.07    2.15
   0  10   3   21.07    2.12
   0  10   3   21.93    2.27
   0  10   4   17.72    2.39
   0  10  -4   18.41    2.06
   0  10   4   15.41    1.80
   0  10   4   17.14    1.72
   0  10  -4   19.15    1.67
   0  10   4   17.16    2.03
   0  10   4   15.28    2.05
   0  10   4   17.67    2.07
   0  10   4   16.20    2.04
   0  10  -4   16.40    1.71
   0  10   4   19.80    2.07
   0  10  -5  127.34    5.49
   0  10  -5  117.28    4.76
   0  10   5  120.03    5.41
   0  10   5  115.73    5.45
   0  10   5  117.39    5.76
   0  10   5  113.22    5.82
   0  10  -5  126.05    5.60
   0  10  -5  127.59    5.13
   0  10   6  298.71   10.54
   0  10   6  317.60   11.30
   0  10  -6  318.81   10.13
   0  10   6  301.24   10.77
   0  10  -6  317.16   10.70
   0  10   7  296.58   10.69
   0  10   7  304.51   10.90
   0  10  -7  321.28   10.10
   0  10  -7  300.63   10.57
   0  10   7  299.35   11.27
   0  10   8   29.82    2.77
   0  10   8   25.00    2.78
   0  10   8   33.81    3.05
   0  10  -8   29.44    2.78
   0  10   9  394.25   13.51
   0  10  -9  393.91   13.02
   0  10   9  388.51   13.92
   0  10 -10  113.18    5.59
   0  10  10  113.96    6.01
   0  10  10  106.56    6.05
   0  10  11  355.33   12.69
   0  10  12    6.74    1.65
   0  10  13   32.10    3.11
   0  10  14   19.21    2.34
   0  10 -15   12.27    1.62
   0 -10  15   13.90    1.84
   0 -10  16    2.38    1.08
   0  10 -16    0.13    0.81
   0  10  16    2.24    1.13
   0  10 -17   18.12    1.40
   0 -10  17   22.96    1.84
   0  10  17   24.67    2.07
   0  10 -17   21.36    1.75
   0 -10  18   90.12    3.56
   0  10 -18   89.98    3.57
   0  11   0   -0.21    1.31
   0  11   0    1.06    0.87
   0  11   0    0.78    0.79
   0  11   0    0.51    0.71
   0  11   0    0.13    0.78
   0  11   0   -1.04    1.19
   0  11   0    0.48    0.84
   0  11   0   -0.32    0.92
   0  11   0   -0.65    1.12
   0  11   0   -0.30    0.90
   0  11  -1  257.37    9.53
   0  11   1  270.48    9.98
   0  11   1  254.98    8.62
   0  11  -1  268.15    8.54
   0  11  -1  262.18    8.56
   0  11   1  260.93    8.63
   0  11   1  253.86    8.58
   0  11  -1  266.95    8.54
   0  11   1  260.76    8.98
   0  11   1  246.17    9.04
   0  11   1  259.16    9.22
   0  11  -1  256.50    9.11
   0  11   1  242.60    9.07
   0  11   1  235.58    8.86
   0  11  -1  241.40    9.11
   0  11  -1  261.30    8.92
   0  11   1  254.33    8.97
   0  11   2   18.92    2.53
   0  11  -2   18.46    2.31
   0  11   2   17.44    1.80
   0  11  -2   19.56    1.81
   0  11  -2   19.18    1.69
   0  11   2   14.53    1.70
   0  11   2   17.11    1.81
   0  11  -2   14.85    1.54
   0  11   2   17.03    2.00
   0  11   2   17.91    2.15
   0  11   2   18.67    2.01
   0  11   2   20.34    2.22
   0  11  -2   14.34    1.73
   0  11  -2   18.29    2.16
   0  11  -2   15.17    2.05
   0  11   2   16.91    1.99
   0  11   3   42.98    3.53
   0  11  -3   40.98    3.17
   0  11   3   41.64    2.85
   0  11  -3   40.71    2.58
   0  11  -3   39.67    2.48
   0  11   3   40.89    2.71
   0  11  -3   36.04    2.95
   0  11   3   38.75    2.91
   0  11  -3   45.81    3.23
   0  11   3   35.99    2.98
   0  11   3   40.82    3.13
   0  11  -3   39.33    2.77
   0  11  -4  560.84   16.49
   0  11   4  535.64   17.41
   0  11  -4  532.39   15.22
   0  11   4  530.62   16.02
   0  11  -4  525.14   15.34
   0  11   4  540.35   15.74
   0  11  -4  553.10   15.83
   0  11  -4  511.36   16.22
   0  11   4  545.51   16.63
   0  11   4  525.03   16.32
   0  11   4  513.62   16.36
   0  11   4  498.60   16.57
   0  11  -5  108.81    4.44
   0  11   5   93.99    4.96
   0  11  -5  107.72    4.65
   0  11  -5  111.21    4.94
   0  11  -5  110.40    5.33
   0  11   5  100.83    5.51
   0  11   5  107.01    5.40
   0  11   5  103.87    5.22
   0  11  -6  165.39    6.31
   0  11   6  163.69    7.09
   0  11  -6  169.18    7.17
   0  11   6  176.74    7.39
   0  11  -6  181.27    6.77
   0  11   6  171.88    7.65
   0  11  -7  170.20    6.37
   0  11   7  161.18    7.16
   0  11   7  163.12    7.66
   0  11   7  169.47    7.34
   0  11  -7  174.58    7.27
   0  11  -7  170.08    6.68
   0  11  -8    5.79    1.65
   0  11   8    4.43    1.49
   0  11  -8    5.78    1.38
   0  11  -9  211.58    8.34
   0  11   9  193.91    8.83
   0  11  -9  212.20    7.91
   0  11   9  206.55    8.63
   0  11 -10    3.60    1.23
   0  11 -10    2.76    1.55
   0  11  10    1.42    1.30
   0  11  10    1.06    1.18
   0  11 -11  258.66    9.26
   0  11  11  263.63   10.17
   0  11 -12  178.32    7.02
   0  11  12  172.92    7.71
   0  11  13   67.66    4.34
   0  11 -13   70.48    3.82
   0  11 -14   32.69    2.24
   0  11 -14   32.14    2.49
   0  11 -15   39.62    2.32
   0  11 -15   41.73    2.67
   0  11  15   37.59    2.92
   0  11 -16    1.91    0.69
   0  11  16    1.62    0.91
   0  11 -16    2.06    0.85
   0  11  17   56.68    3.02
   0  11 -17   63.93    2.89
   0  11  18   32.06    1.79
   0  12   0    3.07    1.71
   0  12   0    0.59    0.88
   0  12   0    2.53    1.07
   0  12   0    2.06    0.96
   0  12   0    0.54    1.23
   0  12   0    1.47    1.06
   0  12   0    0.58    1.24
   0  12   0    2.78    1.26
   0  12   0    2.34    1.36
   0  12   1   76.27    4.96
   0  12  -1   79.17    4.86
   0  12  -1   87.04    4.12
   0  12  -1   88.47    4.18
   0  12   1   81.55    4.11
   0  12   1   81.86    4.18
   0  12   1   84.40    4.15
   0  12  -1   80.53    4.01
   0  12  -1   81.09    4.14
   0  12   1   75.48    4.42
   0  12  -1   78.05    4.49
   0  12  -1   83.82    4.56
   0  12   1   82.64    4.65
   0  12   1   85.06    4.53
   0  12   1   80.79    4.60
   0  12  -1   89.11    4.52
   0  12   1   81.05    4.45
   0  12  -1   75.78    4.22
   0  12  -2  116.13    5.78
   0  12   2  102.28    5.81
   0  12   2  102.13    4.71
   0  12  -2  101.15    4.57
   0  12   2  108.65    4.93
   0  12  -2   98.42    4.46
   0  12  -2   94.84    4.42
   0  12   2  108.29    5.07
   0  12  -2   92.45    5.06
   0  12   2   94.39    5.12
   0  12   2   95.10    5.04
   0  12   2  102.83    5.08
   0  12  -2  101.14    4.96
   0  12   2   88.61    5.02
   0  12  -2   98.38    5.15
   0  12  -3  550.01   17.70
   0  12   3  569.52   18.60
   0  12  -3  568.94   16.54
   0  12   3  564.19   17.12
   0  12  -3  597.38   16.82
   0  12   3  563.28   16.90
   0  12  -3  597.68   16.65
   0  12   3  575.83   17.53
   0  12  -3  589.68   17.66
   0  12  -3  568.65   17.54
   0  12   3  584.68   17.99
   0  12  -3  588.37   17.30
   0  12   3  563.76   17.57
   0  12   3  542.71   17.72
   0  12  -4   18.00    2.42
   0  12  -4   18.81    1.82
   0  12  -4   19.70    1.93
   0  12   4   21.18    2.20
   0  12  -4   16.31    2.28
   0  12  -4   19.54    2.40
   0  12   4   18.12    2.27
   0  12  -4   18.39    2.06
   0  12   4   22.08    2.47
   0  12   4   19.61    2.24
   0  12   4   19.07    2.24
   0  12  -5   96.09    4.43
   0  12   5   88.14    4.83
   0  12  -5   93.62    4.27
   0  12  -5   91.47    5.08
   0  12  -5   99.92    4.82
   0  12   5   95.06    5.09
   0  12   5   87.75    5.24
   0  12  -5   95.22    5.12
   0  12  -6   53.77    3.00
   0  12   6   46.54    3.45
   0  12  -6   47.02    3.00
   0  12   6   44.43    3.74
   0  12  -6   48.60    3.26
   0  12  -6   52.25    3.71
   0  12   7   54.12    3.82
   0  12  -7   55.31    3.27
   0  12   7   50.32    3.80
   0  12  -7   60.30    4.04
   0  12   7   55.84    4.11
   0  12  -7   57.33    3.58
   0  12  -8   66.12    3.56
   0  12  -8   64.51    3.81
   0  12   8   58.48    4.35
   0  12  -8   64.58    4.19
   0  12   8   66.51    4.34
   0  12  -9  231.79    7.95
   0  12  -9  218.20    8.58
   0  12  -9  221.88    8.26
   0  12   9  201.44    9.04
   0  12   9  213.03    8.88
   0  12 -10  169.51    6.49
   0  12 -10  165.89    6.82
   0  12  10  169.07    7.51
   0  12 -11   21.88    2.01
   0  12  11   18.63    2.42
   0  12 -12    1.29    1.01
   0  12  12   -0.21    1.18
   0  12 -13    8.88    1.27
   0  12 -13   12.02    1.57
   0  12 -13   14.01    1.99
   0  12 -14   63.33    3.06
   0  12 -14   60.15    3.33
   0  12  14   58.10    3.65
   0  12 -14   63.95    3.60
   0  12 -15   13.65    1.27
   0  12 -15   14.19    1.51
   0  12  15   13.42    1.66
   0  12 -15   11.37    1.47
   0  12  16    3.78    0.98
   0  12 -16    3.80    0.90
   0  12  17   29.80    1.81
   0  13   0    0.78    1.62
   0  13   0    0.16    0.87
   0  13   0    1.30    1.10
   0  13   0   -0.65    1.07
   0  13   0    0.20    1.01
   0  13   0    1.05    1.45
   0  13   0    0.65    1.14
   0  13   0    1.22    0.99
   0  13   0    0.78    1.21
   0  13   1  323.13   12.48
   0  13  -1  325.47   12.27
   0  13   1  344.37   11.21
   0  13  -1  326.14   10.92
   0  13   1  345.61   11.24
   0  13  -1  341.37   11.06
   0  13  -1  351.82   11.21
   0  13  -1  357.53   11.78
   0  13   1  345.52   12.01
   0  13   1  339.16   11.74
   0  13  -1  338.73   11.64
   0  13   1  335.48   11.80
   0  13  -1  329.05   11.75
   0  13  -1  312.73   11.35
   0  13  -1  357.38   12.01
   0  13   1  327.71   11.50
   0  13   2    4.64    1.83
   0  13  -2    7.26    1.98
   0  13  -2    3.33    1.12
   0  13   2    4.34    1.32
   0  13  -2    4.39    1.18
   0  13  -2    6.78    1.42
   0  13   2    6.02    1.47
   0  13  -2    5.08    1.23
   0  13  -2    6.07    1.78
   0  13  -2    7.66    1.60
   0  13   2    4.88    1.46
   0  13  -2    5.06    1.56
   0  13   2    3.82    1.43
   0  13   2    6.25    1.51
   0  13  -3   54.37    4.01
   0  13   3   62.47    3.61
   0  13  -3   57.49    3.36
   0  13  -3   54.45    3.25
   0  13  -3   54.77    3.36
   0  13   3   59.15    3.73
   0  13   3   58.84    4.08
   0  13   3   54.42    3.72
   0  13   3   46.93    3.64
   0  13   3   50.67    3.83
   0  13  -3   60.09    3.78
   0  13  -3   56.73    3.96
   0  13  -3   56.00    3.90
   0  13   4   75.62    4.37
   0  13  -4   77.78    4.03
   0  13  -4   75.66    3.88
   0  13  -4   76.32    4.31
   0  13  -4   76.38    4.58
   0  13   4   74.31    4.49
   0  13   4   76.11    4.78
   0  13  -4   77.08    4.63
   0  13   4   65.69    4.35
   0  13  -5  152.22    6.36
   0  13  -5  167.73    6.35
   0  13   5  169.07    7.13
   0  13   5  160.01    7.51
   0  13  -5  165.09    6.92
   0  13  -5  166.46    7.22
   0  13  -5  175.48    7.39
   0  13   5  151.63    7.02
   0  13  -6   20.17    2.03
   0  13   6   19.05    2.30
   0  13  -6   16.77    1.77
   0  13  -6   16.71    1.75
   0  13  -6   15.95    2.01
   0  13  -6   18.59    2.38
   0  13   6   24.87    2.76
   0  13   6   19.25    2.32
   0  13  -6   19.42    2.44
   0  13  -7   66.72    3.64
   0  13   7   67.78    4.23
   0  13  -7   62.11    4.13
   0  13   7   60.04    4.31
   0  13  -7   55.45    4.06
   0  13  -7   65.29    3.89
   0  13   7   69.39    4.34
   0  13  -8   36.50    2.63
   0  13  -8   34.75    2.87
   0  13  -8   32.70    3.02
   0  13   8   39.35    3.47
   0  13  -8   35.08    3.13
   0  13   8   35.86    3.13
   0  13  -9    7.69    1.40
   0  13   9    7.51    1.72
   0  13  -9    8.65    1.58
   0  13   9    8.48    1.83
   0  13  -9    6.91    1.73
   0  13  -9    6.66    1.87
   0  13 -10   19.55    1.88
   0  13 -10   15.81    2.33
   0  13 -10   17.70    2.03
   0  13  10   23.85    2.54
   0  13 -11  408.76   13.00
   0  13  11  419.75   13.74
   0  13 -12   18.45    1.69
   0  13 -12   19.54    1.99
   0  13 -12   21.30    2.24
   0  13 -13   37.68    2.29
   0  13 -13   38.27    2.60
   0  13 -13   40.43    2.83
   0  13  13   42.79    3.00
   0  13 -14    1.03    0.66
   0  13  14    0.87    0.87
   0  13 -14    1.43    1.02
   0  13 -14    0.24    0.74
   0  13 -15  127.67    4.70
   0  13  15  139.11    5.24
   0  13 -15  135.52    4.96
   0  13  16    0.34    0.57
   0  14   0  296.24   11.58
   0  14   0  303.24   10.35
   0  14   0  322.61   10.49
   0  14   0  299.32   10.79
   0  14   0  323.90   11.40
   0  14   0  276.66   10.68
   0  14   0  294.17   10.89
   0  14   1  295.93   11.52
   0  14  -1  277.34   11.06
   0  14  -1  314.21   10.14
   0  14   1  290.58   10.13
   0  14  -1  280.09    9.83
   0  14   1  276.70    9.90
   0  14  -1  271.96    9.78
   0  14  -1  288.53   10.71
   0  14   1  267.92   10.47
   0  14   1  293.95   10.97
   0  14  -1  311.73   10.64
   0  14   1  289.04   10.67
   0  14  -1  290.75   10.62
   0  14  -1  294.07   10.68
   0  14  -2    8.07    1.94
   0  14  -2    9.85    1.56
   0  14  -2    8.04    1.52
   0  14   2   10.88    1.77
   0  14   2    7.96    1.51
   0  14  -2   12.79    1.78
   0  14  -2    7.54    1.59
   0  14  -2   10.35    1.84
   0  14   2    8.50    1.80
   0  14   2   11.23    1.96
   0  14  -2   11.87    2.14
   0  14  -2   10.74    2.03
   0  14   2   12.57    1.98
   0  14  -3  383.06   12.24
   0  14  -3  360.08   11.92
   0  14  -3  379.53   12.15
   0  14   3  401.50   12.75
   0  14  -3  354.01   11.88
   0  14   3  373.34   13.14
   0  14  -3  381.63   12.95
   0  14  -3  383.46   12.88
   0  14   3  379.27   13.15
   0  14   3  395.29   13.16
   0  14  -3  380.08   12.76
   0  14  -3  371.28   12.96
   0  14  -4   68.14    3.76
   0  14  -4   72.94    4.03
   0  14  -4   65.94    3.69
   0  14   4   74.29    4.36
   0  14  -4   71.54    3.89
   0  14  -4   68.95    4.38
   0  14   4   75.90    4.33
   0  14  -4   66.65    4.39
   0  14   4   67.03    4.49
   0  14  -4   69.89    4.28
   0  14  -5  309.57   10.46
   0  14  -5  319.81   10.50
   0  14  -5  328.41   10.80
   0  14   5  312.36   11.33
   0  14  -5  345.43   11.53
   0  14   5  347.96   12.21
   0  14  -5  339.54   11.66
   0  14   5  329.29   11.50
   0  14  -5  337.44   11.69
   0  14   6    1.03    1.12
   0  14  -6    2.02    0.95
   0  14  -6    0.83    0.90
   0  14   6    2.22    1.25
   0  14  -6   -1.02    1.34
   0  14   6    2.08    1.05
   0  14  -6    0.20    1.12
   0  14  -6    2.30    1.54
   0  14  -7    2.71    1.02
   0  14   7    3.73    1.23
   0  14   7    1.96    1.17
   0  14  -7    3.76    1.59
   0  14  -7   -0.62    1.44
   0  14  -8  176.56    6.82
   0  14   8  189.24    8.09
   0  14  -8  203.05    7.88
   0  14  -8  174.77    7.37
   0  14   8  188.62    7.73
   0  14  -8  176.15    7.27
   0  14  -9  189.94    7.36
   0  14   9  178.54    7.54
   0  14 -10   10.13    1.39
   0  14 -10   12.90    1.76
   0  14 -10   13.48    2.05
   0  14 -11    2.85    0.95
   0  14 -11    2.88    1.29
   0  14 -11    6.08    1.30
   0  14  11    4.35    1.29
   0  14 -12   -0.40    0.71
   0  14 -12    0.68    0.89
   0  14  12    0.62    0.96
   0  14 -12    0.98    1.11
   0  14 -13  242.96    7.65
   0  14 -13  253.29    8.24
   0  14  13  264.49    8.60
   0  14 -13  256.40    8.28
   0  14 -14    1.79    0.77
   0  14  14    2.31    0.83
   0  14 -14    1.28    0.78
   0  14  15    9.48    1.08
   0  15   0   -0.35    1.09
   0  15   0    0.85    1.05
   0  15   0    0.66    1.19
   0  15   0   -0.68    1.26
   0  15  -1  145.12    7.15
   0  15   1  151.00    6.42
   0  15  -1  154.24    6.33
   0  15   1  155.65    6.36
   0  15  -1  152.88    6.31
   0  15  -1  153.84    7.04
   0  15  -1  150.22    6.85
   0  15  -1  164.91    6.86
   0  15   1  135.61    6.55
   0  15   1  151.00    6.91
   0  15   1  137.25    6.80
   0  15  -2    2.09    1.09
   0  15  -2    2.99    1.24
   0  15   2    2.99    1.18
   0  15   2    3.32    1.30
   0  15   2    2.86    1.29
   0  15  -2    3.98    1.47
   0  15  -2    4.26    1.38
   0  15  -2    4.80    1.65
   0  15   2    3.66    1.40
   0  15  -3  289.84    9.75
   0  15  -3  289.86    9.64
   0  15  -3  272.87    9.49
   0  15   3  280.23   10.13
   0  15   3  269.97   10.46
   0  15  -3  277.79   10.31
   0  15  -3  282.72   10.46
   0  15  -3  291.62   10.34
   0  15   4    0.97    1.09
   0  15  -4    2.10    1.02
   0  15  -4    3.52    1.16
   0  15  -4    1.62    1.04
   0  15  -4    0.60    1.30
   0  15  -4    2.44    1.48
   0  15   4    0.91    1.20
   0  15  -5  167.35    6.50
   0  15   5  154.09    6.77
   0  15   5  159.98    7.25
   0  15  -5  157.27    6.86
   0  15  -5  147.81    6.74
   0  15  -6  219.61    7.87
   0  15  -6  196.23    7.49
   0  15   6  208.61    8.63
   0  15  -6  208.22    8.22
   0  15   6  214.46    8.19
   0  15  -6  224.24    8.37
   0  15  -7   25.57    2.46
   0  15  -8   21.11    1.90
   0  15  -8   20.59    2.24
   0  15   8   23.12    2.28
   0  15  -8   26.30    2.50
   0  15  -8   19.67    2.19
   0  15  -9   28.94    2.13
   0  15   9   33.34    2.60
   0  15  -9   24.95    2.35
   0  15  -9   26.43    2.36
   0  15  -9   27.29    2.49
   0  15 -10    2.71    0.89
   0  15 -10    2.38    0.99
   0  15  10    3.84    1.11
   0  15 -10    2.93    1.22
   0  15 -11   46.86    2.50
   0  15 -11   48.27    2.92
   0  15  11   52.38    3.04
   0  15 -11   51.13    2.95
   0  15 -12   -0.15    0.52
   0  15  12    0.71    0.79
   0  15 -12   -0.46    0.76
   0  15 -12    0.84    0.87
   0  15 -13   32.89    1.83
   0  15  13   31.65    2.00
   0  15 -13   28.91    1.84
   0  15 -13   32.13    2.02
   0  16   0  287.76   10.66
   0  16   0  308.06   10.77
   0  16   1   58.56    3.97
   0  16  -1   70.36    4.19
   0  16  -1   67.72    4.17
   0  16   1   60.41    3.96
   0  16  -2   14.14    1.94
   0  16   2   13.41    1.92
   0  16  -2   15.49    2.07
   0  16  -3   63.29    3.50
   0  16  -3   65.61    4.01
   0  16  -3   72.53    4.23
   0  16   4   32.99    2.70
   0  16  -4   30.95    2.75
   0  16  -4   38.60    2.98
   0  16   4   30.42    2.78
   0  16  -5   71.08    3.75
   0  16  -5   77.29    4.23
   0  16  -5   68.25    4.10
   0  16  -5   81.42    4.40
   0  16   5   77.21    4.37
   0  16  -6   -0.27    0.83
   0  16  -6    0.17    1.04
   0  16  -6    0.66    1.13
   0  16  -6   -0.18    1.03
   0  16  -7   10.26    1.40
   0  16  -7   11.11    1.67
   0  16  -7    9.02    1.64
   0  16  -7    9.60    1.65
   0  16  -8   79.30    3.78
   0  16  -8   79.30    4.06
   0  16  -8   88.58    4.28
   0  16  -8   89.42    4.32
   0  16  -9   31.34    2.12
   0  16  -9   32.87    2.42
   0  16  -9   34.14    2.42
   0  16  -9   29.19    2.33
   0  16 -10  112.66    4.33
   0  16 -10  114.05    4.61
   0  16 -10  114.48    4.72
   0  16 -10  115.85    4.72
   0  16 -11  112.85    4.11
   0  16 -11  118.13    4.36
   0  16 -11  117.42    4.46
   0  16 -11  108.34    4.42
   0  16 -12    7.08    0.83
   0  16 -12    6.57    0.98
   0  17   0    0.97    0.84
   0  17   0   -0.17    0.99
   0  17  -1    2.81    0.92
   0  17   1    2.43    0.97
   0  17  -1    2.62    1.12
   0  17  -1    1.72    1.07
   0  17  -2   40.76    2.61
   0  17   2   46.72    2.91
   0  17  -2   38.21    2.55
   0  17  -2   43.27    3.02
   0  17   2   38.49    2.72
   0  17  -2   40.15    2.96
   0  17  -3   61.96    3.21
   0  17  -3   68.62    3.42
   0  17  -3   68.28    3.85
   0  17  -3   65.53    3.78
   0  17  -4   15.38    1.60
   0  17  -4   10.09    1.57
   0  17  -4   15.17    1.83
   0  17  -5    1.29    0.87
   0  17  -5    1.71    1.00
   0  17  -5    3.04    1.11
   0  17  -6    0.88    0.80
   0  17  -6    1.17    0.92
   0  17  -6    1.41    0.94
   0  17  -7  165.90    5.80
   0  17  -7  167.31    6.27
   0  17  -7  165.12    6.19
   0  17  -8    2.16    0.78
   0  17  -8    1.59    0.88
   0  17  -8    2.31    0.90
   0  17  -9   54.47    2.53
   0  17  -9   55.26    2.75
   0  17  -9   56.40    2.87
   0  17 -10   11.39    1.01
   0  17 -10   10.84    1.18
   0  18   0   16.40    1.47
   0  18  -1    1.85    0.79
   0  18  -2   11.12    1.47
   0  18  -3   51.09    2.95
   0  18  -4   84.51    3.91
   0  18  -5   27.81    1.78
   0  18  -5   31.23    2.15
   0  18  -6    2.69    0.73
   0  18  -6    3.99    0.93
   0  18  -7    4.01    0.73
   0  18  -7    2.19    0.75
   1   0 -22    1.03    0.73
   1   0 -21  225.04    7.45
   1   0 -21  246.88    7.37
   1   0 -21  235.56    7.31
   1   0 -20    1.15    0.97
   1   0 -20    0.11    0.79
   1   0 -20   -0.18    1.21
   1   0 -20   -0.65    0.85
   1   0 -20    1.42    0.83
  -1   0  20   -0.13    0.90
   1   0 -19  199.19    6.95
   1   0 -19  199.07    6.94
   1   0 -19  196.82    6.93
  -1   0  19  183.35    7.43
   1   0 -18   -0.15    1.02
   1   0 -18    1.77    1.04
   1   0 -18   -0.51    1.57
   1   0 -18    0.74    0.97
   1   0 -17  239.41    8.53
   1   0 -17  239.51    8.54
   1   0 -17  242.84    8.56
   1   0 -17  229.83    9.99
   1   0 -16   -0.48    1.02
  -1   0  16   -0.26    1.52
   1   0 -16    0.16    0.97
   1   0 -16   -0.55    1.57
   1   0 -16    0.16    0.98
  -1   0  15  502.80   16.53
   1   0 -15  460.72   16.20
   1   0 -15  486.30   14.61
  -1   0  14    1.01    1.61
   1   0 -14    0.28    1.00
   1   0 -14    1.13    1.02
  -1   0  13   21.09    2.62
   1   0 -13   17.41    1.77
   1   0 -13   19.48    1.78
   1   0 -13   23.13    1.97
  -1   0  12    0.32    0.87
   1   0 -12    0.71    0.83
   1   0 -12    0.70    0.78
  -1   0  11    3.43    1.39
   1   0 -11    4.24    1.05
  -1   0  10    0.15    1.12
  -1   0  10    0.37    0.85
   1   0 -10    0.09    0.69
   1   0 -10    1.48    0.76
  -1   0   9 1607.14   43.11
  -1   0   9 1621.53   42.72
   1   0  -9 1672.33   42.23
   1   0  -9 1722.00   42.27
  -1   0   8    0.21    0.95
  -1   0   8   -0.28    0.80
   1   0  -8    0.63    0.73
   1   0  -8    1.62    0.74
  -1   0   7  564.03   15.23
  -1   0   7  534.02   15.32
   1   0  -7  549.31   14.85
  -1   0   7  578.74   14.47
  -1   0   6    1.06    0.65
  -1   0   6   -0.14    0.69
  -1   0   6    0.07    0.76
   1   0  -6    2.24    0.61
   1   0  -6    0.10    0.51
  -1   0   6    0.39    0.34
  -1   0   5 1119.31   29.35
  -1   0   5 1131.46   29.43
   1   0  -5 1129.69   29.11
   1   0  -5 1143.57   29.10
  -1   0   5 1225.72   28.89
  -1   0   4    0.13    0.70
  -1   0   4    0.53    0.66
   1   0  -4    0.07    0.46
   1   0  -4    0.27    0.51
  -1   0   4    0.40    0.37
   1   0  -3   63.74    2.05
   1   0  -3   65.49    2.06
  -1   0   3   64.43    2.18
  -1   0   3   64.36    2.18
   1   0  -2    0.42    0.28
  -1   0   2    0.38    0.29
   1   0  -1 2270.65   56.06
  -1   0   1 2292.72   56.04
   1   0  -1 2268.60   56.07
  -1   0   1 2301.25   56.04
   1   0   0    0.14    0.12
   1   0   1 3562.81   87.34
   1   0   2    0.36    0.30
  -1   0  -2    1.32    0.33
   1   0   2    0.58    0.29
   1   0   3  701.48   17.71
   1   0   3  690.92   17.62
   1   0   4   -0.14    0.70
   1   0   4    0.09    0.48
   1   0   5   61.76    2.51
   1   0   5   63.85    2.45
   1   0   6    0.46    0.58
   1   0   6   -0.14    0.73
   1   0   7  565.11   15.38
   1   0   7  555.65   15.28
   1   0   8    0.49    0.79
   1   0   8    1.17    1.04
  -1   0  -8    0.97    0.81
   1   0   9   27.55    2.26
   1   0   9   28.59    2.07
  -1   0  -9   27.56    1.89
  -1   0  -9   24.27    1.85
   1   0  10    1.97    1.15
   1   0  10   -0.27    0.92
  -1   0 -10    0.11    0.78
  -1   0 -10    0.41    0.82
   1   0  11 1451.85   39.07
   1   0  11 1486.98   39.62
  -1   0 -11 1493.18   38.34
   1   0  12    0.62    1.39
   1   0  12    1.71    1.17
  -1   0 -12    0.57    1.08
  -1   0 -12    0.65    0.89
  -1   0 -12   -0.37    0.83
   1   0  13   39.48    3.44
   1   0  13   30.43    2.74
  -1   0 -13   31.37    2.35
  -1   0 -13   31.86    2.97
  -1   0 -13   32.04    2.47
   1   0  14    0.76    1.64
   1   0  14   -0.61    1.23
  -1   0 -14    0.23    1.44
  -1   0 -14    1.19    0.97
  -1   0 -14    0.29    1.00
  -1   0 -15   12.52    1.71
  -1   0 -15   11.80    2.26
  -1   0 -16    0.15    1.05
  -1   0 -16    2.86    1.78
  -1   0 -16    0.31    1.05
  -1   0 -16    0.15    1.11
  -1   0 -17   90.83    5.57
  -1   0 -17  103.85    4.78
  -1   0 -17   93.15    4.54
   1   0  17  102.12    5.73
  -1   0 -18    0.15    0.95
  -1   0 -18    0.44    1.02
  -1   0 -18   -0.49    1.43
  -1   0 -18   -0.30    1.07
  -1   0 -19   19.31    1.88
  -1   0 -19   12.75    2.08
  -1   0 -19   17.67    1.81
  -1   0 -19   17.88    1.84
   1   0  19   19.51    2.18
  -1   0 -20    0.22    0.84
  -1   0 -20   -0.11    0.83
  -1   0 -20   -0.66    0.86
   1   0  20   -0.25    0.84
  -1   0 -21    3.73    0.88
  -1   0 -21    3.52    1.15
  -1   0 -21    4.41    0.87
   1  -1 -22    0.94    0.71
   1  -1 -21   11.02    1.15
   1   1 -21   11.59    1.21
   1  -1 -21   10.17    1.13
   1   1 -21   11.11    1.29
   1   1 -21   11.97    1.26
   1  -1 -21   12.61    1.39
  -1  -1  21   12.37    1.28
   1   1 -20   24.27    1.91
   1  -1 -20   28.44    1.97
   1   1 -20   26.24    2.16
   1   1 -20   26.41    1.97
   1  -1 -20   24.88    2.44
   1  -1 -20   26.94    1.94
   1   1 -20   26.72    1.95
   1  -1 -20   22.84    1.82
   1   1 -20   22.91    2.39
  -1  -1  20   19.99    1.97
   1  -1 -19    5.70    1.17
   1   1 -19    5.56    1.21
   1   1 -19    5.94    1.25
   1   1 -19    4.79    1.61
   1  -1 -19    5.42    1.19
   1  -1 -19    7.83    1.30
   1  -1 -19    4.40    1.57
   1   1 -19    5.80    1.23
  -1  -1  19    5.92    1.46
  -1   1  19    6.81    1.34
   1   1 -18   14.56    1.76
   1  -1 -18   11.63    1.66
   1   1 -18   12.82    1.68
   1  -1 -18   11.27    2.22
   1   1 -18    9.22    2.01
   1  -1 -18   12.70    1.71
   1   1 -18    9.97    1.59
   1  -1 -18   10.83    1.65
  -1  -1  17    2.72    1.84
   1  -1 -17    2.16    1.06
   1   1 -17    4.52    1.26
   1   1 -17    3.99    1.37
   1  -1 -17    2.29    1.19
   1  -1 -17    3.36    1.17
   1   1 -17    2.72    1.14
   1   1 -17    4.83    1.85
   1  -1 -17    0.28    1.65
  -1  -1  16    0.57    1.83
   1   1 -16    0.16    0.97
  -1   1  16    0.95    1.41
   1  -1 -16    0.31    0.96
   1  -1 -16    1.53    1.12
   1   1 -16    1.08    1.58
   1  -1 -16    2.74    1.16
   1  -1 -16    0.84    1.63
   1   1 -16   -0.32    1.14
   1   1 -16   -0.48    1.06
  -1  -1  15  285.12   11.53
  -1   1  15  296.34   11.05
   1  -1 -15  284.56    9.61
   1   1 -15  277.84   11.11
   1   1 -15  289.69    9.73
  -1  -1  14    9.82    2.21
  -1   1  14   12.14    2.20
   1   1 -14   10.38    1.52
   1  -1 -14    8.17    1.46
   1  -1 -14    9.16    1.48
  -1  -1  13  248.66   10.11
  -1   1  13  249.38    9.82
  -1  -1  13  271.80    9.43
   1  -1 -13  254.58    8.43
   1   1 -13  255.55    8.64
   1  -1 -13  266.58    8.65
   1  -1 -13  261.29    8.59
   1   1 -13  257.36    8.67
  -1  -1  12    0.64    1.40
  -1  -1  12    0.81    0.95
   1   1 -12    1.96    0.94
   1   1 -12    0.72    0.86
   1  -1 -12    0.44    0.75
   1  -1 -12    0.23    0.97
  -1   1  11  591.14   17.68
  -1  -1  11  564.43   17.77
   1  -1 -11  594.02   16.36
   1  -1 -11  597.75   16.48
   1   1 -11  602.88   16.54
  -1   1  10  151.80    5.56
  -1  -1  10  134.95    5.82
  -1  -1  10  132.51    5.44
  -1   1  10  133.44    5.67
   1  -1 -10  145.69    5.05
   1   1 -10  149.48    5.14
   1   1 -10  134.34    4.96
   1  -1 -10  134.28    4.90
  -1  -1   9   86.93    4.12
  -1   1   9   84.37    3.78
  -1  -1   9   83.33    3.78
  -1   1   9   85.21    4.03
   1   1  -9   90.40    3.51
   1   1  -9   87.78    3.54
   1  -1  -9   85.97    3.39
   1  -1  -9   95.02    3.54
  -1   1   8   -0.37    0.82
  -1  -1   8    1.03    0.76
  -1  -1   8   -0.22    0.93
  -1   1   8    1.35    0.96
   1   1  -8    0.99    0.69
   1  -1  -8    1.65    0.73
   1   1  -8    0.37    0.68
   1  -1  -8    1.81    0.73
  -1   1   8    0.55    0.48
  -1   1   7 1020.24   26.53
  -1  -1   7 1055.75   26.66
  -1   1   7  994.33   26.39
  -1  -1   7  991.85   26.39
   1   1  -7 1003.73   26.11
   1  -1  -7  990.66   25.96
  -1   1   7 1065.91   25.98
  -1   1   6  122.97    4.32
  -1  -1   6  130.43    4.44
  -1   1   6  132.26    4.37
  -1  -1   6  128.61    4.42
  -1  -1   6  125.83    4.29
  -1   1   6  123.11    4.44
   1  -1  -6  120.25    3.98
   1   1  -6  129.96    4.09
   1  -1  -6  131.90    4.07
   1   1  -6  134.50    4.19
  -1   1   6  118.64    3.99
  -1   1   6  129.11    4.04
  -1  -1   6  137.54    3.52
  -1  -1   5  554.69   15.47
  -1   1   5  567.79   15.55
  -1  -1   5  588.33   15.59
  -1   1   5  586.48   15.65
   1  -1  -5  586.19   15.27
   1   1  -5  572.62   15.30
   1   1  -5  582.09   15.38
   1  -1  -5  569.67   15.23
  -1   1   5  603.29   15.32
  -1   1   5  583.14   15.27
  -1  -1   5  637.27   14.79
  -1  -1   4  996.60   25.76
  -1   1   4 1013.48   25.81
  -1   1   4  980.60   25.81
   1  -1  -4  982.56   25.49
   1  -1  -4  995.28   25.54
   1   1  -4  986.19   25.57
   1   1  -4  953.61   25.65
  -1   1   4 1041.74   25.63
   1   1  -3  641.73   16.06
   1  -1  -3  641.92   15.96
   1   1  -3  639.01   16.00
  -1   1   3  621.26   16.11
  -1  -1   3  618.77   16.07
   1   1  -2  195.84    5.15
   1  -1  -2  194.56    5.13
   1  -1  -2  199.53    5.13
   1   1  -2  193.45    5.15
  -1   1   2  200.21    5.19
  -1  -1   2  186.55    5.15
   1  -1  -1 3947.11   96.63
   1   1  -1 3924.09   96.62
   1   1  -1 3931.49   96.62
   1   1  -1 4020.58   96.57
   1  -1  -1 3958.36   96.63
  -1   1   1 4002.28   96.61
  -1  -1   1 3899.48   96.61
  -1   1   1 3813.12   96.58
  -1  -1   1 3937.64   96.61
  -1   1   1 4012.89   96.61
  -1  -1   0  247.98    6.24
   1   1   0  251.14    6.25
   1  -1   1  783.20   19.52
  -1  -1  -1  799.98   19.61
   1   1   2   69.72    2.20
   1  -1   2   70.70    2.24
   1  -1   3   38.58    1.67
   1   1   3   41.27    1.59
   1   1   3   42.32    1.62
   1  -1   3   40.81    1.62
   1  -1   3   39.67    1.53
   1  -1   4  250.20    6.99
   1   1   4  244.21    6.89
   1  -1   4  252.30    6.93
   1   1   4  243.97    6.86
   1  -1   4  245.52    6.76
   1   1   5  980.89   25.00
   1  -1   5  977.13   25.09
   1  -1   5  958.98   24.98
   1   1   5  992.80   24.98
   1  -1   6  207.21    6.13
   1   1   6  200.77    6.15
   1  -1   6  192.10    6.21
   1   1   6  196.55    6.14
   1   1   7    3.74    0.92
   1  -1   7    2.08    1.03
   1  -1   7    2.36    0.72
   1   1   7    2.68    0.79
  -1   1  -7    3.44    0.88
   1  -1   8    8.26    1.44
   1   1   8    8.47    1.34
   1   1   8   11.84    1.32
   1   1   8    9.06    1.04
  -1   1  -8   10.58    1.29
  -1   1  -8   12.81    1.29
  -1  -1  -8   11.56    1.19
   1  -1   9 1492.50   37.90
   1  -1   9 1469.27   38.10
   1   1   9 1464.85   37.97
   1   1   9 1420.49   37.79
  -1   1  -9 1449.27   37.37
  -1   1  -9 1456.08   37.54
  -1  -1  -9 1444.25   37.29
   1   1  10   37.64    2.73
   1  -1  10   43.52    3.00
   1  -1  10   49.76    2.94
   1   1  10   42.57    2.72
  -1  -1 -10   47.64    2.52
  -1  -1 -10   40.91    2.45
  -1   1 -10   45.12    2.52
  -1   1 -10   41.15    2.52
   1  -1  11  269.34    9.82
   1   1  11  295.17    9.49
   1  -1  11  280.54    9.52
   1   1  11  277.93    9.76
  -1   1 -11  269.92    8.91
  -1   1 -11  277.29    8.81
  -1   1 -11  272.45    9.54
  -1  -1 -11  278.14    8.74
   1  -1  12    2.55    1.45
   1  -1  12    2.10    1.15
   1   1  12    5.86    1.34
  -1  -1 -12    3.87    1.05
  -1  -1 -12    3.31    1.26
  -1   1 -12    2.15    1.14
  -1  -1 -12    4.30    1.17
  -1   1 -12    2.04    1.27
  -1   1 -12    3.73    1.06
   1   1  13   40.57    3.35
   1  -1  13   37.76    3.43
   1  -1  13   42.13    3.22
   1   1  13   42.28    3.08
  -1  -1 -13   41.91    2.70
  -1  -1 -13   46.27    3.55
  -1   1 -13   37.63    2.63
  -1   1 -13   42.35    2.85
  -1   1 -13   39.23    3.27
  -1  -1 -13   36.95    2.58
   1  -1  14    0.41    1.17
   1  -1  14    1.86    1.79
  -1   1 -14    0.92    1.10
  -1  -1 -14    0.28    0.97
  -1  -1 -14    2.40    1.48
  -1  -1 -14    0.44    0.91
  -1   1 -14    0.44    1.12
  -1   1 -14    1.37    1.43
   1  -1  15  199.23    8.19
  -1  -1 -15  192.63    8.61
  -1   1 -15  199.09    8.59
  -1  -1 -15  198.12    7.34
  -1   1 -15  204.04    7.57
  -1  -1 -16    0.30    0.98
  -1  -1 -16    0.90    1.02
  -1   1 -16    2.18    1.13
  -1   1 -16    2.50    1.22
  -1  -1 -16    0.30    1.03
  -1   1 -16    2.29    1.59
  -1  -1 -16   -0.26    1.63
  -1   1 -17   41.18    3.70
  -1  -1 -17   41.88    2.85
  -1  -1 -17   40.10    3.63
  -1   1 -17   43.17    2.94
   1   1  17   47.17    3.66
  -1  -1 -18    9.29    1.45
  -1   1 -18   10.46    1.55
  -1   1 -18   13.36    2.23
  -1  -1 -18    9.73    1.46
  -1   1 -18   10.29    1.56
  -1  -1 -18    6.11    1.86
  -1   1 -18   13.45    1.72
  -1  -1 -18    8.72    1.41
  -1   1 -19   29.31    2.28
  -1  -1 -19   29.02    2.22
  -1  -1 -19   21.88    2.63
  -1   1 -19   26.82    2.19
  -1  -1 -19   29.09    2.22
  -1   1 -19   26.99    2.24
  -1  -1 -19   33.63    2.37
  -1   1 -19   27.36    2.21
   1   1  19   33.47    2.52
   1  -1  19   28.27    2.72
  -1   1 -20    0.11    0.83
  -1  -1 -20    0.11    0.71
  -1  -1 -20    0.42    0.77
  -1   1 -20    0.11    0.78
  -1   1 -20    0.11    0.79
  -1  -1 -20    0.64    0.75
   1  -1  20   -0.14    0.88
  -1  -1 -21  161.94    5.12
  -1  -1 -21  125.08    5.37
  -1   1 -21  159.48    5.17
  -1   1 -21  133.68    5.45
   1  -1  21  137.52    5.10
  -1  -1 -21  150.87    5.05
  -1   1 -21  162.44    5.19
   1  -2 -21  187.21    5.92
   1   2 -21  173.75    6.47
   1   2 -21  193.22    6.04
   1  -2 -21  206.25    6.34
  -1  -2  21  171.34    6.22
   1   2 -20  115.24    4.69
   1  -2 -20  110.43    4.31
   1   2 -20  115.69    4.48
   1  -2 -20  105.63    5.17
   1  -2 -20  108.29    4.29
   1   2 -20  110.03    4.42
   1   2 -20  115.05    4.48
   1   2 -20  107.41    5.16
   1  -2 -20  108.69    4.28
  -1  -2  20  104.02    4.90
   1   2 -19    6.21    1.24
   1  -2 -19    5.14    1.13
   1   2 -19    6.20    1.47
   1   2 -19    4.64    1.10
   1  -2 -19    3.93    1.01
   1   2 -19    4.16    1.54
   1   2 -19    5.67    1.26
   1  -2 -19    5.95    1.12
   1  -2 -19    6.02    1.73
   1   2 -18  329.12   10.72
   1  -2 -18  324.14   10.50
   1  -2 -18  320.68   10.46
   1   2 -18  343.55   10.79
   1   2 -18  334.61   10.74
   1  -2 -18  332.74   10.52
   1  -2 -17    2.07    1.01
   1   2 -17    1.28    1.05
  -1  -2  17    2.01    1.75
   1   2 -17    1.30    1.68
   1   2 -17    2.06    1.30
   1  -2 -17    0.55    1.58
   1  -2 -17    2.05    1.06
   1   2 -16  157.54    6.57
   1  -2 -16  171.24    6.55
  -1  -2  16  157.42    8.08
   1  -2 -16  152.94    7.78
   1   2 -16  168.92    6.66
   1  -2 -16  160.68    6.37
   1   2 -16  160.06    6.55
   1   2 -16  166.80    7.91
   1  -2 -16  174.18    6.53
  -1   2  15  100.27    5.40
  -1  -2  15   96.96    6.05
   1  -2 -15  105.65    4.67
   1   2 -15   99.83    5.77
   1   2 -15   94.76    4.67
  -1   2  14   17.80    2.34
  -1  -2  14   11.10    1.89
  -1  -2  14   17.05    2.74
   1   2 -14   15.94    1.82
   1   2 -14   15.21    2.32
   1  -2 -14   15.35    1.74
   1  -2 -14   16.31    1.76
   1   2 -14   15.81    1.81
  -1  -2  13   55.35    4.21
  -1  -2  13   68.56    3.99
  -1   2  13   63.80    4.11
   1  -2 -13   66.76    3.36
   1   2 -13   58.65    3.33
   1   2 -13   65.59    3.49
   1  -2 -13   69.08    3.42
  -1  -2  12  219.27    8.89
  -1  -2  12  237.73    8.37
   1  -2 -12  213.25    7.29
   1  -2 -12  229.00    7.53
   1   2 -12  235.73    7.71
  -1   2  11  166.94    6.74
  -1  -2  11  179.45    6.66
  -1  -2  11  165.97    7.06
  -1   2  11  167.10    6.30
   1  -2 -11  179.76    6.03
   1   2 -11  167.29    6.17
   1  -2 -11  166.27    5.81
   1   2 -11  178.61    6.09
  -1  -2  10  129.28    5.34
  -1  -2  10  129.82    5.70
  -1   2  10  138.91    5.56
   1   2 -10  139.52    4.94
   1   2 -10  141.49    5.07
   1  -2 -10  134.80    4.83
   1  -2 -10  129.73    4.70
  -1   2   9  241.99    8.09
  -1  -2   9  250.32    8.05
  -1  -2   9  240.98    8.34
   1   2  -9  250.48    7.71
   1  -2  -9  256.48    7.52
   1   2  -9  244.65    7.56
   1  -2  -9  243.45    7.38
  -1   2   9  244.92    7.65
  -1  -2   8   54.92    2.96
  -1  -2   8   53.16    2.66
  -1   2   8   49.79    2.70
   1  -2  -8   53.38    2.33
   1   2  -8   54.88    2.55
   1   2  -8   53.10    2.44
   1  -2  -8   53.29    2.35
  -1   2   8   53.11    2.50
  -1   2   8   51.82    2.48
   1  -2  -7   12.31    1.03
   1   2  -7   14.45    1.25
  -1   2   7   13.37    1.34
  -1  -2   7   11.34    1.20
  -1  -2   7   13.40    1.38
   1   2  -7   11.87    0.92
  -1   2   7   13.74    1.18
  -1   2   7   14.04    1.16
   1  -2  -6 1041.19   26.57
   1   2  -6 1055.88   26.68
   1   2  -6 1072.96   26.89
   1  -2  -6 1045.29   26.62
  -1  -2   6 1064.63   27.15
  -1   2   6 1074.49   26.99
  -1  -2   6 1053.66   27.03
  -1   2   6 1024.67   27.15
   1   2  -6 1033.94   26.48
  -1   2   6 1040.76   26.93
  -1   2   6 1070.99   26.88
   1   2  -5  848.60   21.55
   1   2  -5  822.14   21.37
   1  -2  -5  854.59   21.32
   1  -2  -5  813.42   21.23
  -1   2   5  866.06   21.56
  -1  -2   5  852.43   21.62
  -1  -2   5  840.99   21.69
  -1   2   5  858.90   21.76
   1   2  -5  806.12   21.25
  -1   2   5  862.22   21.63
  -1   2   5  841.59   21.64
  -1   2   5  860.18   21.53
   1  -2  -4  505.50   13.00
   1   2  -4  503.11   13.22
   1   2  -4  509.27   13.07
   1  -2  -4  496.17   12.91
  -1  -2   4  504.25   13.00
  -1   2   4  497.35   13.30
  -1  -2   4  519.73   13.22
  -1   2   4  523.88   13.26
  -1   2   4  499.83   13.18
  -1   2   4  518.63   13.32
   1   2  -4  512.87   13.09
   1   2  -3    3.95    0.52
   1   2  -3    4.03    0.53
   1  -2  -3    5.21    0.55
  -1  -2   3    3.79    0.62
  -1   2   3    3.38    0.64
  -1   2   3    3.87    0.53
   1   2  -3    3.69    0.61
   1   2  -3    3.89    0.44
  -1  -2   3    4.85    0.25
   1   2  -2  317.30    8.19
   1  -2  -2  326.52    8.17
   1  -2  -2  323.38    8.17
   1   2  -2  320.44    8.20
   1   2  -2  314.29    8.03
  -1   2   2  289.50    8.30
  -1  -2   2  313.57    8.18
  -1   2   2  337.76    8.33
  -1   2   2  317.28    8.23
  -1  -2   2  328.67    8.06
   1   2  -1   75.91    2.08
   1  -2  -1   77.92    2.11
  -1   2   1   71.57    2.42
  -1   2   1   74.72    2.09
  -1  -2   1   76.14    2.11
   1  -2  -1   74.50    2.10
   1   2  -1   73.29    2.28
   1   2  -1   74.32    2.08
  -1  -2   1   75.12    2.10
  -1   2   1   75.60    2.09
  -1  -2   0   32.56    1.00
   1   2   0   34.79    1.15
  -1   2   0   33.26    0.98
   1   2   0   32.78    1.24
   1  -2   1  581.83   14.54
   1   2   1  582.74   14.79
   1   2   1  613.36   14.98
   1   2   2    2.32    0.65
   1   2   2    2.49    0.60
   1   2   2    2.53    0.49
   1   2   2    2.75    0.52
   1   2   2    2.69    0.57
   1   2   3    5.06    0.73
  -1   2  -3    5.79    0.71
   1   2   3    5.50    0.89
   1   2   3    5.55    0.62
   1  -2   3    3.53    0.73
   1   2   3    5.65    0.68
   1   2   3    6.35    0.68
   1  -2   3    4.93    0.55
   1  -2   3    4.17    0.62
   1  -2   4  286.69    8.15
   1   2   4  301.24    8.07
   1   2   4  283.49    7.91
  -1   2  -4  289.70    8.08
   1   2   4  280.81    8.24
  -1   2  -4  296.93    8.06
   1   2   4  303.44    7.97
   1  -2   4  277.55    8.03
   1   2   4  300.40    8.15
   1  -2   4  295.14    7.85
   1   2   5 1248.91   32.10
   1   2   5 1257.36   32.23
   1  -2   5 1260.70   32.33
   1  -2   5 1265.59   32.24
  -1   2  -5 1232.57   32.19
   1   2   5 1305.70   32.08
   1  -2   5 1264.83   31.94
   1   2   5 1351.45   32.38
   1  -2   6   53.83    2.39
   1   2   6   55.73    2.44
   1  -2   6   66.06    2.70
   1   2   6   56.08    2.48
   1   2   6   63.98    2.40
  -1   2  -6   55.27    2.43
  -1   2  -6   51.03    1.60
   1   2   7  843.69   21.31
   1  -2   7  822.35   21.44
   1   2   7  801.04   21.20
   1  -2   7  823.25   21.21
  -1   2  -7  805.11   21.15
   1   2   7  744.16   20.84
   1  -2   8  101.65    4.37
   1   2   8  106.09    4.26
   1   2   8  109.23    4.27
   1  -2   8  100.82    4.08
  -1   2  -8  110.27    4.06
  -1   2  -8  105.85    4.10
   1   2   8  116.92    4.04
  -1  -2  -8  105.40    3.92
   1   2   9  181.93    6.37
   1  -2   9  184.03    6.66
   1   2   9  179.50    6.49
  -1   2  -9  183.24    6.52
  -1   2  -9  185.64    6.22
  -1  -2  -9  181.25    5.96
  -1   2  -9  173.18    6.02
   1  -2  10    3.90    1.30
   1   2  10    4.50    1.36
  -1   2 -10    4.25    1.23
  -1  -2 -10    5.97    1.03
  -1  -2 -10    5.80    1.11
  -1   2 -10    2.49    0.99
   1  -2  11  238.47    8.41
   1   2  11  235.28    8.47
   1   2  11  258.31    8.41
  -1   2 -11  219.69    8.31
  -1  -2 -11  231.62    7.61
  -1   2 -11  227.52    7.83
  -1   2 -11  229.60    7.68
   1  -2  12  225.18    8.21
   1  -2  12  215.80    8.63
  -1  -2 -12  205.84    7.34
  -1  -2 -12  218.51    8.47
  -1   2 -12  214.94    7.58
  -1  -2 -12  213.71    7.25
  -1   2 -12  206.60    8.07
  -1   2 -12  212.10    7.36
   1  -2  13   21.14    2.76
   1  -2  13   20.83    2.35
  -1  -2 -13   19.22    1.86
  -1   2 -13   18.80    2.42
  -1   2 -13   17.33    1.95
  -1  -2 -13   17.68    2.35
  -1   2 -13   19.32    1.95
  -1  -2 -13   19.03    1.87
   1  -2  14  281.30   11.04
   1  -2  14  272.18   10.14
  -1  -2 -14  266.67    9.08
  -1   2 -14  277.85    9.29
  -1   2 -14  265.47   10.30
  -1  -2 -14  265.38   10.55
  -1  -2 -14  267.96    9.01
  -1   2 -14  291.35    9.52
   1  -2  15    4.58    1.55
  -1   2 -15    3.11    1.58
  -1  -2 -15    5.44    1.97
  -1   2 -15    2.62    1.15
  -1  -2 -15    2.68    1.02
   1  -2  16  219.73    8.80
  -1  -2 -16  214.86    7.77
  -1  -2 -16  224.90    7.75
  -1  -2 -16  219.03    7.80
  -1  -2 -16  192.56    9.03
  -1   2 -16  215.26    7.91
  -1   2 -16  215.20    7.90
  -1   2 -16  225.37    9.22
   1   2  16  222.66    8.79
  -1   2 -17   20.96    2.76
  -1  -2 -17   26.55    2.23
  -1  -2 -17   19.98    2.77
  -1   2 -17   25.99    2.30
  -1  -2 -18   82.22    3.99
  -1   2 -18   88.88    4.25
  -1   2 -18   76.41    3.99
  -1  -2 -18   82.26    3.97
  -1   2 -18   77.00    3.95
  -1  -2 -18   75.61    3.85
  -1   2 -18   73.76    3.89
  -1  -2 -19   29.57    2.18
  -1   2 -19   26.13    2.21
  -1   2 -19   27.66    2.17
  -1  -2 -19   28.10    2.15
  -1  -2 -19   23.06    2.69
  -1   2 -19   33.00    2.33
  -1   2 -19   33.18    2.35
  -1  -2 -19   26.57    2.10
   1  -2  19   25.35    2.77
  -1   2 -20   77.13    3.46
  -1   2 -20   65.75    3.83
  -1  -2 -20   74.28    3.33
  -1   2 -20   74.19    3.42
  -1  -2 -20   74.23    3.35
  -1  -2 -20   71.47    3.29
  -1   2 -20   82.23    3.55
   1  -2  20   65.23    3.76
  -1  -2 -21   -0.57    0.90
  -1  -2 -21    1.97    0.69
  -1   2 -21    0.08    0.61
  -1   2 -21   -0.34    0.95
   1  -2  21    1.10    0.74
   1   3 -21    1.21    0.88
  -1  -3  21    0.62    0.87
   1  -3 -20   72.05    3.21
   1   3 -20   76.89    3.39
   1   3 -20   75.56    3.57
   1  -3 -20   79.48    3.30
   1  -3 -20   73.85    3.24
   1   3 -20   81.69    3.47
   1  -3 -20   71.63    4.03
  -1  -3  20   70.91    3.93
   1   3 -19   78.43    4.10
   1   3 -19   91.69    4.02
   1  -3 -19   93.47    3.91
   1   3 -19   82.46    3.90
   1  -3 -19   88.43    3.84
   1   3 -19   83.25    4.69
   1  -3 -19   76.89    4.69
   1  -3 -19   88.25    3.82
   1   3 -19   84.15    3.92
   1   3 -18    2.55    1.10
   1  -3 -18    2.43    1.00
   1   3 -18    4.19    1.40
   1   3 -18    1.13    0.94
   1  -3 -18    2.42    1.01
   1  -3 -18    3.06    1.05
   1   3 -18    1.55    1.04
   1  -3 -17   36.60    2.55
   1   3 -17   37.60    2.72
  -1  -3  17   33.17    3.61
   1   3 -17   33.00    2.81
   1   3 -17   32.47    3.28
   1  -3 -17   32.70    3.43
   1  -3 -17   34.07    2.50
   1   3 -17   34.95    2.67
  -1  -3  16    1.47    2.01
   1   3 -16    1.27    1.11
   1  -3 -16   -0.29    0.98
   1  -3 -16    0.43    0.94
   1   3 -16    0.50    1.46
   1   3 -16    0.64    1.14
   1  -3 -16    0.56    1.63
  -1  -3  15  150.52    6.77
  -1  -3  15  148.12    7.69
   1  -3 -15  158.27    6.09
   1   3 -15  152.73    6.28
   1   3 -15  156.83    7.36
   1  -3 -15  151.17    5.98
   1   3 -15  167.14    6.43
   1  -3 -15  152.10    5.99
   1   3 -15  153.10    6.28
  -1  -3  14   29.19    3.30
  -1  -3  14   21.89    2.43
   1  -3 -14   20.73    1.93
   1   3 -14   21.88    2.08
   1   3 -14   25.21    2.78
   1   3 -14   22.45    2.05
   1  -3 -14   20.60    1.94
  -1  -3  13  674.15   19.51
  -1  -3  13  635.82   20.25
   1   3 -13  650.32   18.58
   1   3 -13  657.45   19.81
   1   3 -13  661.54   18.62
   1  -3 -13  659.72   18.34
   1  -3 -13  650.41   18.33
  -1  -3  12   45.29    3.58
  -1  -3  12   39.84    3.00
   1  -3 -12   45.64    2.61
   1   3 -12   40.91    2.57
   1   3 -12   45.37    2.70
   1  -3 -12   46.38    2.63
  -1  -3  11   10.61    1.51
  -1   3  11   11.76    1.65
   1   3 -11   12.42    1.43
   1  -3 -11   11.24    1.27
  -1   3  10    0.52    1.01
  -1  -3  10    2.39    0.98
  -1  -3  10    0.63    1.21
   1   3 -10    1.92    0.81
   1  -3 -10    0.26    0.68
   1  -3 -10    0.64    0.68
  -1  -3   9  532.72   15.36
  -1   3   9  501.78   14.88
  -1  -3   9  520.60   15.01
   1  -3  -9  538.85   14.39
   1   3  -9  543.06   14.49
   1   3  -9  525.75   14.76
  -1   3   9  539.94   15.05
   1  -3  -9  518.82   14.22
   1   3  -9  524.82   14.51
  -1   3   9  532.57   14.86
  -1   3   9  526.39   15.04
  -1  -3   8  241.44    7.83
  -1   3   8  233.07    7.49
   1   3  -8  239.89    7.42
   1  -3  -8  232.34    6.94
   1   3  -8  238.74    7.17
  -1   3   8  235.13    7.60
   1  -3  -8  241.62    7.05
   1   3  -8  240.61    7.17
  -1   3   8  246.96    7.55
   1  -3  -7  211.91    6.15
  -1   3   7  218.05    6.83
   1   3  -7  208.43    6.33
   1   3  -7  212.45    6.59
  -1  -3   7  215.63    6.82
  -1   3   7  221.40    6.62
   1   3  -7  201.60    6.24
  -1   3   7  217.85    6.69
  -1   3   7  206.75    6.82
  -1   3   6  533.62   13.90
   1  -3  -6  494.95   13.12
   1  -3  -6  506.72   13.18
   1   3  -6  472.36   13.32
   1   3  -6  510.19   13.32
   1   3  -6  496.32   13.56
  -1  -3   6  489.17   13.29
  -1  -3   6  506.35   13.73
  -1   3   6  504.29   13.47
  -1   3   6  513.42   13.71
   1   3  -6  509.63   13.35
  -1   3   6  522.82   13.73
  -1   3   6  503.36   13.83
   1   3  -5  169.52    5.16
   1   3  -5  177.71    5.10
  -1   3   5  156.75    5.43
   1  -3  -5  168.27    4.94
  -1  -3   5  182.96    5.39
  -1  -3   5  180.51    5.05
  -1   3   5  176.69    5.40
  -1   3   5  172.57    5.12
  -1  -3   5  177.10    5.24
   1   3  -5  171.03    5.16
  -1   3   5  178.04    5.38
  -1   3   5  168.01    5.46
  -1   3   5  181.83    5.43
   1   3  -4 1281.77   31.61
   1   3  -4 1276.21   31.42
   1  -3  -4 1233.88   31.29
  -1   3   4 1233.88   31.92
  -1  -3   4 1263.33   31.51
  -1  -3   4 1295.16   31.68
  -1  -3   4 1232.90   31.35
  -1   3   4 1264.71   31.66
  -1   3   4 1255.01   31.70
   1   3  -4 1221.60   31.60
  -1   3   4 1295.23   31.92
  -1   3   4 1262.01   31.79
   1  -3  -3  366.96    9.33
   1   3  -3  369.12    9.42
  -1   3   3  360.99    9.93
   1   3  -3  347.92    9.63
   1  -3  -3  357.75    9.33
   1   3  -3  367.06    9.42
  -1   3   3  360.73    9.55
   1   3  -3  367.38    9.12
   1   3  -3  356.41    9.63
  -1  -3   3  367.53    9.45
  -1   3   3  353.73    9.65
  -1   3   3  376.24    9.69
  -1   3   3  366.11    9.68
   1   3  -3  357.07    9.76
  -1   3   3  347.69    9.79
  -1   3   3  363.62    9.70
  -1   3   3  376.74    9.89
   1   3  -2   65.31    2.27
   1  -3  -2   66.99    1.95
   1   3  -2   68.81    1.99
   1  -3  -2   68.69    1.96
  -1   3   2   60.60    2.45
   1   3  -2   66.13    1.98
  -1   3   2   62.94    2.57
   1   3  -2   67.89    1.99
   1   3  -2   62.71    2.24
   1  -3  -2   69.85    1.97
  -1   3   2   69.96    2.26
  -1   3   2   58.66    2.17
   1   3  -2   65.59    2.33
  -1   3   2   68.78    2.25
  -1   3   2   63.88    2.16
  -1   3   2   60.15    2.24
  -1   3   2   63.58    2.34
  -1  -3   2   62.52    1.86
  -1   3   2   53.98    2.11
  -1   3   1   40.35    1.86
  -1   3   1   43.37    1.84
   1   3  -1   41.46    1.69
  -1   3   1   42.01    1.30
   1   3  -1   39.99    1.64
  -1   3   1   44.04    1.55
  -1  -3   1   42.96    1.29
  -1   3   1   42.07    1.72
  -1   3   1   49.00    1.82
  -1   3   1   46.28    1.56
  -1   3   0    9.26    0.84
  -1   3   0    7.58    0.64
   1   3   0    7.96    0.82
  -1  -3   0    9.11    0.39
   1   3   0    7.54    0.64
   1   3   0    7.90    0.64
  -1   3   0    9.12    0.38
   1   3   0    8.55    0.71
  -1   3   0    8.42    0.82
  -1   3  -1  794.05   19.72
   1   3   1  760.09   19.91
   1   3   1  778.59   19.70
   1   3   1  789.83   19.72
   1   3   1  801.31   19.73
   1   3   1  776.61   19.86
   1   3   1  762.93   19.84
   1   3   1  769.85   19.74
  -1   3  -2    1.75    0.50
   1   3   2    1.07    0.74
   1  -3   2    1.23    0.54
  -1   3  -2    2.88    0.53
   1   3   2    2.06    0.53
   1   3   2    3.13    0.51
   1   3   2    1.73    0.56
   1   3   2    1.61    0.55
   1   3   2    1.54    0.59
   1   3   2    1.22    0.46
   1   3   2    2.54    0.59
   1   3   2    1.81    0.64
  -1   3  -3  779.53   19.75
   1   3   3  745.68   20.11
  -1   3  -3  782.39   19.73
   1  -3   3  780.90   19.88
  -1   3  -3  737.80   19.54
   1   3   3  775.64   19.89
   1   3   3  813.52   20.03
   1   3   3  750.92   20.11
   1   3   3  791.39   19.98
   1   3   3  779.03   20.10
   1   3   3  792.91   19.78
   1  -3   3  797.38   19.83
  -1   3  -4   78.72    2.79
   1   3   4   84.51    2.93
   1   3   4   71.78    3.08
  -1   3  -4   78.25    2.83
   1  -3   4   80.15    2.92
   1   3   4   77.75    2.90
   1  -3   4   76.20    2.79
   1   3   4   79.54    2.93
   1   3   4   78.06    2.92
   1  -3   4   80.74    2.62
   1  -3   5  820.35   21.32
   1   3   5  840.88   20.98
   1   3   5  798.73   21.20
  -1   3  -5  827.20   21.25
  -1   3  -5  811.00   21.13
   1   3   5  820.07   21.33
   1   3   5  841.46   21.42
   1  -3   5  796.55   20.83
   1   3   6  558.84   14.84
   1  -3   6  544.48   15.14
   1  -3   6  564.22   15.03
  -1  -3  -6  563.14   14.73
  -1   3  -6  563.16   14.83
  -1   3  -6  575.49   15.15
  -1   3  -6  561.41   14.96
   1   3   6  525.08   14.90
   1   3   6  559.81   15.18
   1  -3   7   29.59    1.82
   1   3   7   27.29    1.79
   1  -3   7   27.59    1.95
  -1   3  -7   26.17    1.85
   1   3   7   27.10    1.79
  -1   3  -7   28.89    1.79
   1  -3   8  110.71    4.47
   1   3   8  103.81    4.13
   1  -3   8  102.59    4.08
  -1   3  -8  106.99    4.12
  -1   3  -8  108.21    4.33
  -1   3  -8  105.71    3.97
  -1  -3  -8  101.40    3.83
   1   3   8  105.33    4.11
   1   3   9   40.89    2.54
   1  -3   9   45.86    2.53
   1  -3   9   41.70    2.77
  -1   3  -9   44.76    2.49
   1   3   9   34.92    2.29
  -1   3  -9   41.80    2.65
  -1   3  -9   41.64    2.34
  -1  -3  -9   44.28    2.26
   1  -3  10    5.47    1.47
   1   3  10    5.68    1.21
  -1   3 -10    5.89    1.10
  -1  -3 -10    6.74    1.09
  -1   3 -10    6.44    1.28
   1  -3  11   26.28    2.33
   1   3  11   23.53    2.18
  -1  -3 -11   26.46    1.89
  -1   3 -11   24.25    2.06
  -1   3 -11   23.28    1.90
   1  -3  12   24.64    2.44
   1  -3  12   25.40    2.71
  -1   3 -12   27.05    2.24
  -1  -3 -12   20.64    1.89
  -1   3 -12   25.67    2.49
  -1  -3 -12   22.49    1.91
  -1   3 -12   28.77    2.13
  -1  -3 -12   22.25    2.49
   1  -3  13  496.76   15.83
   1  -3  13  469.74   15.04
  -1   3 -13  480.76   14.27
  -1   3 -13  463.85   14.98
  -1   3 -13  467.92   13.99
  -1  -3 -13  458.91   15.35
  -1  -3 -13  471.57   13.75
  -1  -3 -13  452.72   13.79
   1  -3  14  162.43    6.94
   1  -3  14  137.36    7.18
  -1   3 -14  154.38    6.02
  -1  -3 -14  149.12    5.70
  -1   3 -14  125.30    6.46
  -1   3 -14  145.89    6.09
  -1  -3 -14  138.61    5.60
  -1  -3 -14  137.41    6.93
   1  -3  15   36.19    3.20
  -1  -3 -15   46.44    3.83
  -1   3 -15   37.24    2.80
  -1   3 -15   43.29    3.54
  -1  -3 -15   39.23    2.64
   1  -3  16   80.80    4.79
  -1   3 -16   79.96    4.06
  -1  -3 -16   77.61    3.90
  -1   3 -16   79.11    4.89
  -1  -3 -16   67.25    4.88
  -1  -3 -16   73.13    3.82
  -1   3 -16   77.41    4.00
  -1   3 -17    5.85    1.88
  -1  -3 -17    7.38    2.02
  -1   3 -17    7.28    1.46
  -1  -3 -17    5.67    1.27
  -1   3 -18   -0.28    0.94
  -1  -3 -18    2.32    1.01
  -1   3 -18    0.84    0.99
  -1  -3 -18    2.55    1.07
  -1  -3 -18    0.76    0.89
  -1   3 -18    0.14    0.95
  -1  -3 -19   71.79    3.40
  -1   3 -19   66.57    3.42
  -1   3 -19   75.33    3.58
  -1  -3 -19   64.18    3.26
  -1  -3 -19   68.29    3.31
  -1   3 -19   70.35    3.49
  -1  -3 -19   62.96    4.11
   1  -3  19   61.05    4.18
  -1   3 -20    5.67    1.02
  -1  -3 -20    6.20    1.00
  -1  -3 -20    5.29    0.98
  -1   3 -20    5.93    1.04
  -1   3 -20    5.97    1.43
   1  -3  20    3.50    1.22
  -1   3 -21   36.14    2.28
  -1  -3 -21   40.58    2.42
  -1  -3 -21   39.45    1.93
  -1   3 -21   39.38    1.99
   1  -3  21   36.73    2.26
   1   4 -21   16.17    1.36
  -1  -4  21   13.51    1.40
   1   4 -20    2.19    0.92
   1   4 -20    1.38    0.70
   1  -4 -20    2.76    0.75
   1   4 -20    1.25    1.07
   1  -4 -20    2.52    0.78
   1   4 -20    1.72    0.76
   1  -4 -20    1.81    1.11
  -1  -4  20    1.91    1.10
   1   4 -19  109.91    4.40
   1   4 -19  110.72    4.74
   1  -4 -19  107.76    4.23
   1  -4 -19  108.66    4.23
   1  -4 -19  103.41    5.30
   1  -4 -19  104.78    4.19
   1   4 -19  100.49    4.28
   1   4 -19  106.81    4.37
  -1  -4  19   88.79    5.08
   1   4 -18  132.31    5.31
   1  -4 -18  127.60    5.08
   1   4 -18  136.56    5.75
   1   4 -18  130.14    5.26
   1  -4 -18  132.33    5.13
   1  -4 -18  127.80    5.08
   1  -4 -18  109.70    6.04
   1   4 -18  124.04    6.09
   1   4 -18  132.56    5.30
   1  -4 -17   10.70    1.45
   1   4 -17   12.85    1.66
   1  -4 -17   13.40    1.65
   1  -4 -17   10.88    1.51
   1   4 -17   14.21    1.75
   1  -4 -17   10.65    2.18
   1   4 -17   10.69    1.59
   1   4 -17   13.57    2.24
   1   4 -16    0.63    0.97
   1   4 -16    1.63    1.26
  -1  -4  16    2.54    1.85
   1  -4 -16    1.52    0.91
   1   4 -16    1.86    1.14
   1  -4 -16   -0.54    1.54
   1   4 -16    1.91    1.58
   1  -4 -16    2.62    1.13
   1   4 -16    1.24    0.93
   1   4 -15  288.58    9.95
   1   4 -15  288.37    9.61
   1  -4 -15  270.96    9.21
  -1  -4  15  286.50   11.29
  -1  -4  15  282.00   10.22
   1  -4 -15  271.33    9.17
   1  -4 -15  280.89    9.24
   1   4 -15  279.12    9.53
   1   4 -15  285.55   10.78
   1   4 -15  279.22    9.53
   1  -4 -14  112.19    4.74
  -1  -4  14  100.82    5.97
   1   4 -14  105.11    4.82
  -1  -4  14  106.01    5.38
   1   4 -14  107.14    4.84
   1  -4 -14  106.59    4.64
   1   4 -14  112.58    4.92
   1  -4 -14  112.36    4.72
   1   4 -14   97.69    5.50
  -1  -4  13  160.18    7.47
  -1  -4  13  159.47    6.82
   1   4 -13  163.44    6.22
   1  -4 -13  164.16    6.01
   1  -4 -13  164.07    6.00
   1   4 -13  160.46    7.09
   1   4 -13  166.20    6.25
  -1  -4  12  145.93    6.68
  -1  -4  12  156.52    6.35
   1   4 -12  145.93    5.61
  -1   4  12  143.14    6.09
   1  -4 -12  139.88    5.34
   1   4 -12  152.42    6.48
   1  -4 -12  142.05    5.34
   1   4 -12  150.40    5.64
  -1  -4  11 1222.28   32.05
  -1  -4  11 1205.14   32.47
   1  -4 -11 1197.70   30.91
   1   4 -11 1175.97   31.15
   1   4 -11 1193.61   31.15
   1  -4 -11 1185.36   30.88
  -1   4  11 1127.63   31.72
  -1  -4  10    9.06    1.56
   1   4 -10   11.60    1.26
  -1   4  10   12.85    1.61
   1  -4 -10   10.77    1.17
   1   4 -10    8.29    1.18
  -1   4  10   11.33    1.57
  -1   4   9   27.46    2.00
  -1  -4   9   33.50    2.40
   1   4  -9   30.87    1.89
   1   4  -9   29.18    1.87
   1  -4  -9   29.16    1.73
  -1   4   9   29.01    2.17
  -1   4   9   27.74    2.20
  -1   4   9   29.49    2.10
  -1  -4   8  146.07    5.33
  -1   4   8  131.07    4.83
   1   4  -8  138.24    4.85
  -1   4   8  142.82    5.32
   1   4  -8  138.57    4.77
   1  -4  -8  142.46    4.59
  -1   4   8  152.50    5.39
  -1   4   8  139.15    5.51
   1  -4  -7  123.69    4.07
  -1   4   7  135.10    4.95
   1   4  -7  147.99    4.62
  -1  -4   7  132.78    4.79
  -1  -4   7  133.36    4.33
  -1   4   7  119.94    4.37
   1   4  -7  125.78    4.47
  -1   4   7  130.21    5.01
  -1   4   7  147.38    5.02
   1   4  -6  463.72   13.94
  -1   4   6  542.70   14.54
   1  -4  -6  513.57   13.64
   1   4  -6  551.22   13.87
  -1   4   6  507.75   13.82
  -1  -4   6  552.02   13.85
  -1  -4   6  548.36   14.32
  -1   4   6  512.24   14.32
   1   4  -6  506.20   14.04
  -1   4   6  545.59   14.57
   1   4  -5    4.10    0.74
  -1   4   5    4.47    1.05
   1   4  -5    4.61    0.62
   1  -4  -5    3.88    0.54
  -1  -4   5    4.40    0.83
  -1  -4   5    3.16    0.55
  -1   4   5    3.83    0.60
  -1   4   5    5.54    0.85
  -1   4   5    3.97    0.81
  -1   4   5    5.76    0.95
   1   4  -4 1760.15   42.49
   1   4  -4 1711.63   42.03
   1  -4  -4 1652.94   41.89
  -1   4   4 1708.44   42.79
   1   4  -4 1720.92   42.03
   1  -4  -4 1667.92   41.88
  -1  -4   4 1689.82   42.34
  -1  -4   4 1685.62   42.10
   1   4  -4 1675.32   42.39
  -1  -4   4 1682.02   42.02
  -1   4   4 1690.25   42.51
   1   4  -4 1688.47   42.47
  -1   4   4 1629.54   42.47
  -1   4   4 1732.37   42.80
  -1   4   4 1747.05   42.73
  -1   4   3 5264.70  133.45
   1   4  -3 5218.19  132.88
  -1   4   3 5374.70  133.23
   1   4  -3 5387.94  132.41
   1   4  -3 5382.13  132.40
   1  -4  -3 5389.09  132.34
   1  -4  -3 5437.10  132.33
  -1  -4   3 5429.86  132.67
   1   4  -3 5358.31  132.85
  -1  -4   3 5381.23  132.44
  -1   4   3 5287.09  132.56
   1   4  -3 5345.78  132.41
  -1   4   3 5290.50  132.88
  -1   4   3 5819.39  132.61
   1   4  -3 5540.36  133.05
  -1   4   3 5258.44  132.87
   1   4  -3 5410.87  132.98
  -1   4   3 5395.35  132.87
  -1   4   3 5364.89  133.05
  -1   4   3 5366.75  133.15
  -1   4   3 5577.39  132.93
  -1   4   2  610.48   17.54
   1  -4  -2  666.06   16.73
   1  -4  -2  668.39   16.73
   1   4  -2  690.52   16.73
   1   4  -2  686.51   16.73
  -1   4   2  696.92   17.82
   1  -4  -2  671.51   16.73
   1   4  -2  667.09   17.30
   1   4  -2  675.33   16.72
  -1   4   2  674.73   17.26
  -1   4   2  718.27   17.20
  -1   4   2  671.90   17.24
  -1   4   2  688.86   17.27
   1   4  -2  654.89   17.40
  -1   4   2  663.07   17.20
   1   4  -2  667.56   17.40
  -1   4   2  649.51   17.34
  -1  -4   2  651.43   16.76
  -1   4   2  661.40   17.46
  -1   4   2  684.44   17.27
  -1   4   2  644.46   17.35
  -1   4   2  651.61   17.45
   1   4  -1   18.12    1.19
  -1   4   1   16.82    1.28
  -1   4   1   20.56    1.39
   1   4  -1   17.06    1.19
  -1   4   1   19.51    1.01
   1   4  -1   15.30    1.08
  -1   4   1   18.05    0.99
   1   4  -1   17.63    1.14
  -1   4   1   17.14    1.21
  -1   4   1   18.71    1.19
   1   4  -1   17.90    1.04
  -1   4   1   18.19    0.99
  -1   4   1   20.64    1.28
   1   4  -1   17.27    1.05
  -1   4   0  203.16    5.22
  -1  -4   0  204.18    5.23
   1   4   0  204.38    6.07
  -1   4   0  206.76    5.86
  -1   4   0  213.86    6.09
  -1   4   0  207.09    5.21
   1   4   0  218.18    5.85
  -1  -4   0  215.74    5.24
   1   4   0  212.20    6.01
   1   4   0  211.74    5.82
   1   4   0  207.23    5.92
  -1   4   0  214.11    6.06
   1   4   0  213.67    6.00
  -1   4   0  209.50    5.75
   1   4   0  211.41    5.97
   1   4   0  215.83    5.88
   1   4   0  202.14    6.03
  -1   4  -1  162.21    4.92
   1   4   1  174.85    5.25
  -1   4  -1  191.38    5.12
   1   4   1  168.82    4.96
   1   4   1  167.43    4.92
   1   4   1  174.89    5.01
   1   4   1  176.14    5.03
   1   4   1  163.64    4.99
  -1   4  -1  165.48    5.08
   1   4   1  160.70    5.11
   1   4   1  171.35    5.13
   1   4   1  172.82    5.03
   1   4   1  167.31    5.12
   1   4   1  167.12    5.11
  -1   4  -2  896.97   25.24
   1   4   2 1010.08   25.80
  -1   4  -2 1035.51   25.16
  -1   4  -2 1023.56   25.44
   1  -4   2  983.49   25.25
  -1   4  -2  992.98   25.25
   1   4   2 1040.98   25.54
   1   4   2 1033.12   25.36
   1   4   2 1059.95   25.56
   1   4   2 1026.54   25.41
   1   4   2 1003.14   25.68
   1   4   2  978.43   25.68
   1   4   2 1027.12   25.63
   1   4   2  982.39   25.39
   1   4   2 1036.04   25.76
   1   4   2  968.82   25.52
  -1   4  -3  401.32   10.34
   1   4   3  397.67   11.02
  -1   4  -3  393.87   10.54
  -1   4  -3  391.06   10.32
  -1   4  -3  397.55   10.36
  -1   4  -3  400.08   10.35
   1  -4   3  376.34   10.47
   1   4   3  400.04   10.68
   1   4   3  391.65   10.36
   1   4   3  383.86   10.44
   1   4   3  395.94   10.83
   1   4   3  384.62   10.89
   1   4   3  386.81   10.83
   1   4   3  373.93   10.55
   1   4   3  391.24   10.76
   1   4   3  381.61   10.42
   1  -4   4   37.04    1.43
  -1   4  -4   36.53    1.75
  -1   4  -4   38.85    1.74
   1   4   4   39.23    2.24
   1  -4   4   39.10    1.89
  -1   4  -4   38.67    1.68
   1   4   4   38.64    1.95
   1   4   4   38.37    1.60
   1   4   4   42.50    2.09
   1   4   4   39.55    2.02
   1  -4   4   37.42    1.57
   1   4   4   41.30    2.16
   1   4   4   39.47    2.08
  -1   4  -5  194.69    5.75
   1   4   5  191.73    6.39
  -1   4  -5  187.11    5.78
  -1  -4  -5  194.25    5.49
  -1   4  -5  190.96    5.59
   1  -4   5  186.96    5.90
  -1   4  -5  201.81    5.61
   1   4   5  201.13    6.08
   1   4   5  196.42    5.31
   1  -4   5  183.42    5.76
   1  -4   5  188.06    5.43
   1   4   5  180.44    6.02
   1   4   5  198.46    6.18
  -1   4  -5  177.66    4.85
   1  -4   6  223.52    6.91
   1  -4   6  222.47    7.02
  -1   4  -6  225.32    6.80
   1   4   6  246.19    7.16
  -1   4  -6  225.12    6.93
  -1   4  -6  222.63    6.67
  -1  -4  -6  219.43    6.49
   1   4   6  220.28    7.15
   1  -4   7  121.50    4.42
   1  -4   7  114.78    4.51
  -1   4  -7  117.46    4.26
   1   4   7  125.03    4.56
  -1   4  -7  116.81    4.44
   1   4   7  111.98    4.56
   1  -4   8   26.75    1.88
   1  -4   8   28.29    2.14
  -1  -4  -8   27.23    1.69
   1   4   8   25.95    1.97
  -1   4  -8   28.86    1.90
  -1   4  -8   27.64    1.83
  -1   4  -8   29.77    2.11
   1  -4   9   77.86    3.83
   1  -4   9   73.91    3.41
   1   4   9   67.92    3.44
  -1  -4  -9   69.66    3.06
  -1   4  -9   73.82    3.38
  -1   4  -9   74.32    3.25
  -1   4  -9   74.68    3.63
   1  -4  10  167.63    6.62
  -1  -4 -10  160.63    5.67
  -1   4 -10  163.22    6.42
  -1   4 -10  171.80    6.15
  -1   4 -10  177.64    5.97
   1  -4  11    5.46    1.44
  -1   4 -11    1.72    0.99
  -1   4 -11    2.40    0.96
  -1  -4 -11    3.72    0.96
   1  -4  12  879.86   24.80
   1  -4  12  898.24   25.24
  -1  -4 -12  863.70   23.38
  -1   4 -12  879.82   23.69
  -1  -4 -12  842.94   25.11
  -1   4 -12  874.34   24.04
  -1   4 -12  850.82   24.68
   1  -4  13   68.77    4.45
   1  -4  13   59.93    4.00
  -1   4 -13   57.15    3.32
  -1  -4 -13   59.78    3.20
  -1   4 -13   58.85    3.94
  -1   4 -13   62.46    3.60
  -1   4 -13   62.25    3.40
  -1  -4 -13   60.16    4.21
   1  -4  14  345.08   12.94
   1  -4  14  375.75   12.57
  -1  -4 -14  330.39   12.66
  -1   4 -14  352.57   11.26
  -1  -4 -14  360.54   11.07
  -1   4 -14  372.60   12.52
  -1   4 -15  136.11    5.65
   1  -4  15  127.84    6.22
  -1  -4 -15  129.15    5.19
  -1  -4 -15  108.81    6.24
  -1   4 -15  124.20    5.34
  -1   4 -15  129.36    5.40
  -1  -4 -15  117.88    5.06
  -1   4 -15  124.87    6.29
   1  -4  16   15.92    2.28
  -1   4 -16   18.51    1.95
  -1   4 -16   16.19    1.84
  -1  -4 -16   17.61    2.57
  -1  -4 -16   15.20    1.73
  -1  -4 -16   17.28    1.85
  -1   4 -16   14.66    2.25
  -1  -4 -17   17.93    1.80
  -1   4 -17   17.09    1.81
  -1   4 -17   16.46    2.34
  -1   4 -17   18.44    1.87
  -1  -4 -17   13.71    1.70
  -1  -4 -17   18.79    2.63
  -1   4 -17   18.94    1.90
  -1  -4 -17   15.46    1.73
   1  -4  17   17.26    2.60
  -1  -4 -18   76.70    3.61
  -1   4 -18   79.33    3.79
  -1  -4 -18   70.70    4.55
  -1   4 -18   70.75    3.63
  -1   4 -18   72.01    3.68
  -1  -4 -18   74.34    3.61
  -1  -4 -18   71.27    3.54
  -1   4 -19   43.37    2.57
  -1  -4 -19   48.40    2.58
  -1   4 -19   45.79    2.62
  -1   4 -19   47.10    2.65
  -1  -4 -19   47.00    2.54
  -1  -4 -19   43.67    2.49
  -1   4 -19   43.88    3.11
   1  -4  19   44.63    3.42
  -1  -4 -20  111.30    4.00
  -1   4 -20  106.87    4.05
  -1   4 -20  107.52    4.62
  -1  -4 -20  106.48    4.71
   1  -4  20  113.91    5.04
  -1  -4 -20  106.18    3.95
  -1   4 -20  110.14    4.10
  -1  -4 -21   58.89    2.82
  -1   4 -21   61.60    2.69
   1  -4  21   57.51    2.88
  -1  -5  21    0.44    0.63
   1  -5 -20   53.22    3.05
  -1  -5  20   50.23    3.03
   1   5 -19   37.79    2.52
   1  -5 -19   36.09    2.10
   1   5 -19   37.55    2.22
   1   5 -19   36.53    2.20
   1  -5 -19   38.57    2.16
   1  -5 -19   37.21    2.12
   1   5 -19   37.12    2.22
   1  -5 -19   39.92    2.99
  -1  -5  19   34.98    2.88
  -1   5  19   33.46    2.47
   1   5 -18    3.30    1.28
   1   5 -18    4.26    1.07
   1  -5 -18    4.41    0.94
   1  -5 -18    2.58    0.92
   1  -5 -18    4.70    1.73
   1   5 -18    3.54    1.03
   1   5 -18    2.35    0.96
   1  -5 -18    4.50    1.04
  -1   5  18    5.31    1.37
   1   5 -17  173.87    6.38
   1   5 -17  173.73    6.84
   1  -5 -17  168.61    6.14
   1  -5 -17  175.01    6.20
   1  -5 -17  165.74    6.10
   1  -5 -17  147.97    7.40
   1   5 -17  157.37    6.22
   1   5 -17  155.43    6.21
   1   5 -16   16.79    2.12
   1   5 -16   15.95    1.80
  -1  -5  16   19.86    2.83
   1  -5 -16   17.27    1.80
   1   5 -16   20.03    2.01
   1   5 -16   18.00    2.41
   1  -5 -16   18.16    2.58
   1  -5 -16   19.04    1.87
   1  -5 -16   18.30    1.84
   1   5 -15  226.84    8.16
  -1  -5  15  213.44    9.42
   1   5 -15  230.06    8.58
   1  -5 -15  231.99    7.96
  -1  -5  15  219.30    8.73
   1  -5 -15  209.19    9.34
   1  -5 -15  244.90    8.04
   1   5 -15  209.37    7.99
   1  -5 -15  246.60    8.07
   1   5 -15  226.64    9.13
   1   5 -15  231.74    8.18
   1  -5 -14   12.13    1.52
  -1  -5  14    8.22    1.73
  -1  -5  14   10.74    2.31
   1   5 -14   12.16    1.68
   1   5 -14   11.39    1.81
   1   5 -14   11.26    1.58
   1   5 -14    7.56    1.82
   1  -5 -14    9.68    1.41
   1  -5 -13  253.57    8.29
   1   5 -13  246.96    8.54
   1   5 -13  247.75    8.89
  -1  -5  13  261.71    9.42
  -1  -5  13  247.47    9.75
   1   5 -13  261.97    8.61
   1  -5 -13  248.03    8.20
   1   5 -13  252.62    8.55
   1  -5 -13  249.57    8.22
   1   5 -13  246.49    9.39
  -1  -5  12   24.19    2.33
  -1  -5  12   26.42    2.67
   1   5 -12   22.96    2.15
   1  -5 -12   23.79    1.84
   1  -5 -12   21.25    1.78
   1   5 -12   22.54    1.92
   1   5 -12   23.88    1.96
  -1   5  12   23.98    2.44
   1   5 -12   22.68    2.34
  -1  -5  11   79.93    4.44
  -1  -5  11   81.54    4.25
   1   5 -11   77.45    3.97
   1  -5 -11   81.87    3.51
  -1   5  11   86.53    4.38
   1   5 -11   83.25    3.75
   1  -5 -11   83.95    3.51
   1   5 -11   88.04    3.81
   1   5 -10   13.16    1.52
   1  -5 -10   14.86    1.30
   1   5 -10   11.79    1.37
   1   5 -10   14.87    1.43
   1   5 -10   14.59    1.44
   1  -5 -10   15.12    1.29
   1   5 -10   12.22    1.70
  -1   5  10   10.22    1.51
  -1   5  10   12.31    1.81
  -1  -5   9  825.94   22.60
   1   5  -9  810.24   21.97
   1  -5  -9  794.98   21.42
  -1   5   9  877.72   22.76
   1   5  -9  814.59   21.70
   1  -5  -9  825.98   21.46
   1   5  -9  810.57   21.69
  -1   5   9  839.71   22.79
  -1   5   9  800.99   23.06
  -1  -5   8   24.37    1.99
   1   5  -8   30.72    1.99
   1  -5  -8   24.64    1.50
   1   5  -8   28.88    1.87
   1   5  -8   30.02    1.74
   1   5  -8   32.14    1.79
   1  -5  -8   23.48    1.47
  -1   5   8   25.93    2.11
  -1   5   8   22.46    2.09
  -1   5   8   22.70    2.01
   1   5  -7   79.21    3.00
  -1   5   7   80.17    3.66
   1  -5  -7   81.49    2.86
   1   5  -7   77.16    3.26
  -1  -5   7   79.72    3.47
   1   5  -7   74.18    3.27
   1   5  -7   70.48    3.26
  -1   5   7   77.96    3.54
  -1   5   7   76.14    3.80
  -1   5   7   88.77    3.85
   1  -5  -6 2125.40   54.05
   1   5  -6 2170.18   54.27
  -1   5   6 2275.29   55.31
   1   5  -6 2161.04   54.26
   1   5  -6 2323.92   54.86
   1  -5  -6 2128.19   54.06
   1   5  -6 2222.09   54.79
  -1  -5   6 2166.88   54.30
  -1  -5   6 2196.22   54.82
   1   5  -6 2128.66   54.78
  -1   5   6 2139.47   55.04
  -1   5   6 2295.06   55.46
  -1   5   6 2137.51   55.40
   1  -5  -5    8.76    0.72
   1   5  -5    9.45    0.82
   1  -5  -5    7.69    0.68
   1   5  -5    8.28    1.02
   1   5  -5    9.70    0.82
  -1   5   5    8.35    1.23
  -1  -5   5   10.53    0.84
  -1  -5   5    9.67    1.08
   1   5  -5    9.45    1.07
   1   5  -5    9.81    1.20
  -1   5   5   12.02    1.20
  -1   5   5   10.34    1.21
   1  -5  -4   25.46    1.13
   1   5  -4   27.89    1.23
  -1   5   4   29.63    1.97
   1   5  -4   25.68    1.56
   1   5  -4   26.05    1.30
   1  -5  -4   27.25    1.15
   1   5  -4   26.82    1.22
   1   5  -4   28.24    1.23
   1   5  -4   25.65    1.56
   1  -5  -4   25.91    1.15
  -1  -5   4   29.98    1.54
   1   5  -4   26.99    1.66
  -1   5   4   28.27    1.37
  -1   5   4   25.64    1.55
  -1   5   4   27.66    1.64
  -1   5   4   26.57    1.60
  -1   5   4   27.35    1.64
  -1   5   4   25.48    1.74
  -1   5   4   24.87    1.68
  -1   5   3  103.70    4.27
   1   5  -3  119.31    3.16
   1   5  -3  118.97    3.16
   1  -5  -3  107.67    3.11
   1  -5  -3  108.70    3.12
   1   5  -3  103.46    3.76
  -1   5   3  105.86    4.08
   1   5  -3  106.32    3.73
   1   5  -3  118.30    3.16
  -1  -5   3  107.69    3.49
   1  -5  -3  103.94    3.10
   1   5  -3  109.35    3.87
  -1   5   3  111.57    3.77
  -1   5   3  108.03    3.75
  -1   5   3  101.47    3.68
  -1   5   3  113.18    3.56
   1   5  -3  110.36    3.93
  -1   5   3  102.41    3.95
  -1  -5   3  107.42    3.21
  -1   5   3  106.19    3.75
  -1   5   3  107.75    3.89
  -1   5   2 1985.76   50.15
   1   5  -2 2025.50   49.70
  -1  -5   2 1956.79   49.08
   1   5  -2 2003.14   49.60
   1   5  -2 2045.96   49.72
  -1   5   2 2016.22   49.50
  -1   5   2 2001.84   49.50
  -1   5   2 2006.45   49.45
  -1   5   2 1965.93   49.46
   1   5  -2 2014.74   49.73
  -1   5   2 1968.77   49.77
  -1   5   2 1998.46   49.66
  -1   5   2 1884.25   49.47
  -1   5   2 1970.93   49.74
  -1   5   2 1925.44   49.64
  -1   5   1  612.31   16.03
   1   5  -1  575.01   15.76
   1   5  -1  577.82   15.43
  -1   5   1  599.43   15.47
   1   5  -1  601.88   15.73
   1   5  -1  607.25   15.81
  -1   5   1  570.36   15.42
   1   5  -1  601.46   15.61
  -1   5   1  610.38   15.78
   1   5  -1  603.35   15.78
  -1   5   1  589.04   15.80
  -1   5   1  573.91   15.72
   1   5  -1  603.73   15.63
  -1   5   1  626.40   15.54
   1   5   0    2.13    0.89
  -1   5   0    3.67    0.87
   1   5   0    5.32    0.70
   1   5   0    3.29    0.74
   1   5   0    3.68    0.59
   1   5   0    4.91    0.75
  -1   5   0    3.45    0.55
   1   5   0    3.26    0.67
   1   5   0    2.69    0.61
  -1   5   0    4.78    0.71
   1   5   0    2.43    0.70
  -1   5   0    2.92    0.53
  -1   5   0    4.09    0.85
  -1   5   0    3.08    0.82
   1   5   0    7.39    0.77
  -1   5   0    3.15    0.62
  -1  -5  -1   88.56    2.44
  -1   5  -1  113.32    3.54
   1   5   1   99.12    3.67
  -1  -5  -1   91.73    2.45
  -1   5  -1  104.59    3.33
  -1  -5  -1   96.57    2.46
   1   5   1  100.46    3.31
   1   5   1  104.76    3.40
   1   5   1  108.28    3.44
   1   5   1  100.02    3.31
   1   5   1  101.55    3.44
   1   5   1   97.25    3.52
  -1   5  -1  107.33    3.31
   1   5   1   98.91    3.53
   1   5   1  105.23    3.53
  -1   5  -1  100.39    3.51
   1   5   1   95.63    3.39
   1   5   1   93.80    3.48
  -1   5  -2    0.57    0.50
  -1   5  -2    0.66    0.29
  -1   5  -2    0.54    0.38
  -1  -5  -2    1.42    0.28
  -1   5  -2    1.24    0.66
   1   5   2    1.38    0.91
   1   5   2    5.70    0.79
   1   5   2    5.30    0.80
   1   5   2    0.93    0.57
   1   5   2    4.01    0.64
   1   5   2    0.46    0.61
  -1   5  -2    0.79    0.49
   1   5   2    1.32    0.70
   1   5   2    0.59    0.69
   1   5   2    1.25    0.65
   1   5   2    1.13    0.66
   1   5   2    1.54    0.68
   1   5   2    0.69    0.65
   1   5   2    0.52    0.63
  -1  -5  -3 7860.49  190.71
  -1   5  -3 7784.60  191.00
  -1   5  -3 7886.86  191.46
  -1   5  -3 7872.25  190.80
   1   5   3 7768.14  192.01
  -1   5  -3 7564.25  191.26
  -1   5  -3 7745.91  191.22
   1  -5   3 7845.76  191.25
   1   5   3 7882.19  191.39
   1   5   3 7967.82  191.34
   1   5   3 8101.39  191.73
   1   5   3 7485.88  191.19
   1   5   3 7678.09  191.36
   1   5   3 7913.34  191.88
   1   5   3 7481.47  191.84
   1   5   3 7330.51  191.78
   1   5   3 7769.86  191.83
  -1   5  -3 8064.96  191.00
   1   5   3 7598.63  191.52
  -1  -5  -4  111.07    3.43
   1   5   4  114.03    4.50
  -1   5  -4  117.52    3.79
  -1   5  -4  119.06    3.57
  -1   5  -4  105.32    3.72
  -1   5  -4  121.13    4.01
   1  -5   4  113.75    3.93
  -1   5  -4  121.70    3.85
   1   5   4  117.55    4.23
   1   5   4  114.48    3.76
   1   5   4  113.71    4.31
   1  -5   4  115.51    3.58
   1   5   4  110.99    4.35
  -1   5  -4  115.41    3.41
   1  -5   4  116.37    3.93
   1   5   4  112.87    4.30
  -1  -5  -5  122.30    3.79
  -1   5  -5  126.87    4.18
  -1   5  -5  125.11    3.95
   1   5   5  123.46    4.95
  -1   5  -5  122.36    4.01
  -1   5  -5  129.48    4.16
  -1   5  -5  122.59    4.28
   1  -5   5  121.01    4.29
  -1   5  -5  128.68    4.12
   1   5   5  132.28    4.68
  -1   5  -5  117.36    3.41
   1  -5   5  123.44    4.24
   1   5   5  129.25    4.77
   1   5   5  121.00    4.69
   1  -5   5  120.94    3.83
  -1   5  -6   96.55    3.40
  -1   5  -6   97.49    3.72
  -1   5  -6   96.72    3.68
  -1   5  -6   95.05    3.60
  -1  -5  -6   99.08    3.28
   1  -5   6  101.94    3.86
  -1   5  -6   95.56    3.55
   1   5   6   91.64    3.95
   1   5   6   93.81    4.12
   1   5   6   91.25    4.07
  -1   5  -7  101.53    3.85
   1  -5   7  105.45    4.12
   1  -5   7  106.86    4.30
  -1   5  -7  107.21    3.82
  -1   5  -7  107.06    4.04
  -1   5  -7  104.63    4.14
  -1   5  -7  107.25    4.01
  -1  -5  -7  105.25    3.65
   1   5   7  111.50    4.62
  -1   5  -8   17.35    1.42
   1  -5   8   15.85    1.51
   1  -5   8   21.27    1.84
  -1   5  -8   16.48    1.66
  -1   5  -8   18.44    1.55
  -1   5  -8   17.94    1.42
  -1   5  -8   17.48    1.54
  -1  -5  -8   17.06    1.32
   1   5   8   21.05    1.93
   1  -5   9  207.54    7.10
   1  -5   9  206.71    7.45
  -1   5  -9  214.80    6.86
  -1   5  -9  212.95    7.07
  -1   5  -9  210.51    7.30
  -1  -5  -9  206.55    6.52
  -1   5  -9  201.72    6.67
  -1   5 -10  277.57    9.31
  -1   5 -10  275.81    8.93
  -1   5 -10  271.87    8.57
  -1  -5 -10  276.05    8.37
   1  -5  11  250.33    9.29
  -1   5 -11  270.21    8.53
  -1   5 -11  259.45    8.32
  -1   5 -11  258.26    8.61
  -1   5 -11  249.19    9.04
  -1  -5 -11  254.76    8.07
  -1   5 -11  257.19    8.65
  -1   5 -12  175.63    6.60
   1  -5  12  195.59    7.63
   1  -5  12  173.25    7.50
  -1  -5 -12  166.75    7.47
  -1   5 -12  178.50    6.75
  -1   5 -12  185.00    7.34
  -1   5 -12  192.20    6.60
  -1  -5 -12  173.54    6.21
  -1   5 -13  506.44   14.45
   1  -5  13  482.63   15.37
   1  -5  13  471.89   15.55
  -1  -5 -13  484.67   13.85
  -1  -5 -13  448.81   15.37
  -1   5 -13  465.47   14.02
  -1   5 -13  447.10   15.01
  -1   5 -13  473.15   14.32
   1  -5  14   26.58    2.75
  -1   5 -14   26.61    2.37
  -1  -5 -14   22.92    2.82
  -1  -5 -14   23.59    1.99
  -1   5 -14   23.77    2.14
  -1   5 -14   26.74    2.69
   1  -5  15   21.38    2.61
  -1   5 -15   23.38    2.67
  -1   5 -15   22.75    2.13
  -1  -5 -15   25.45    2.91
  -1  -5 -15   24.47    2.07
  -1  -5 -15   21.99    1.99
  -1   5 -15   24.66    2.16
   1   5  15   21.63    2.62
  -1   5 -16  135.18    5.41
   1  -5  16  126.63    6.12
  -1  -5 -16  121.31    5.07
  -1   5 -16  131.95    5.32
  -1  -5 -16  116.15    4.93
   1   5  16  128.52    6.32
  -1   5 -17  245.84    8.55
   1  -5  17  258.93    9.54
  -1  -5 -17  255.75    8.43
  -1  -5 -17  257.39    8.42
  -1  -5 -17  254.71    8.39
  -1   5 -17  254.67    8.61
  -1   5 -17  257.52    8.62
   1  -5  17  266.42   10.32
  -1  -5 -18   57.02    2.97
  -1   5 -18   56.59    3.06
  -1  -5 -18   58.62    2.98
  -1   5 -18   54.00    3.03
  -1   5 -18   63.36    3.19
  -1  -5 -18   55.41    3.82
  -1   5 -18   55.95    3.59
  -1  -5 -18   62.66    3.05
   1  -5  18   62.67    4.16
  -1   5 -19    4.37    0.93
  -1  -5 -19    5.23    0.89
  -1   5 -19    5.38    1.02
  -1  -5 -19    6.36    1.02
  -1  -5 -19    5.82    0.95
  -1   5 -19    5.31    0.99
  -1   5 -19    5.14    1.36
   1  -5  19    3.14    1.36
  -1   5 -20   34.47    2.14
  -1  -5 -20   36.62    2.36
  -1  -5 -20   29.63    1.64
   1  -5  20   29.87    2.33
   1  -5  21   35.11    2.07
  -1  -6  20    0.82    0.80
   1  -6 -19    1.27    0.61
   1  -6 -19    2.32    1.10
  -1  -6  19    0.79    1.00
  -1   6  19    0.38    0.79
   1   6 -18   24.86    2.21
   1  -6 -18   24.03    1.71
   1   6 -18   22.10    1.76
   1  -6 -18   25.14    1.76
   1  -6 -18   21.90    2.42
   1  -6 -18   23.25    1.68
   1   6 -18   24.62    1.80
  -1   6  18   24.77    2.34
   1   6 -17   87.29    3.95
   1  -6 -17   83.65    3.74
   1   6 -17   87.56    4.41
   1   6 -17   87.71    3.95
   1  -6 -17   86.34    3.78
   1  -6 -17   82.09    3.75
   1   6 -17   86.90    3.93
   1   6 -16   10.88    1.43
   1  -6 -16   12.11    1.47
   1  -6 -16   11.04    2.07
   1  -6 -16   10.61    1.39
   1   6 -16   11.47    1.53
   1   6 -16   14.19    1.62
   1  -6 -16   12.23    1.47
  -1  -6  15   86.82    4.82
  -1  -6  15   88.05    5.29
   1   6 -15   90.05    4.62
   1   6 -15   79.28    4.03
   1  -6 -15   85.77    3.97
   1  -6 -15   86.29    3.99
   1  -6 -15   82.47    5.21
  -1  -6  14  157.35    7.00
  -1  -6  14  155.94    7.47
   1   6 -14  171.99    6.43
   1   6 -14  175.24    6.92
   1  -6 -14  161.37    6.10
   1  -6 -14  167.07    6.11
   1   6 -14  162.62    6.33
   1  -6 -14  160.94    6.07
   1   6 -14  163.98    6.34
   1   6 -13    7.23    1.56
  -1  -6  13    7.45    2.02
  -1  -6  13    4.85    1.61
   1   6 -13    8.24    1.35
   1  -6 -13    9.51    1.30
   1   6 -13    5.97    1.24
   1  -6 -13    7.99    1.29
   1  -6 -13    9.89    1.31
   1  -6 -12   25.71    1.93
  -1  -6  12   27.68    2.52
   1   6 -12   27.00    2.10
  -1  -6  12   22.86    2.56
   1   6 -12   22.72    2.24
   1   6 -12   23.15    1.98
   1  -6 -12   25.28    1.91
  -1   6  12   25.65    2.55
   1   6 -12   22.86    1.97
   1  -6 -12   27.00    1.96
   1  -6 -11  562.56   15.35
   1   6 -11  533.92   15.56
  -1  -6  11  546.68   16.46
  -1  -6  11  544.91   16.78
   1   6 -11  542.79   16.19
   1   6 -11  543.02   15.57
   1  -6 -11  554.77   15.30
  -1   6  11  556.21   16.71
   1   6 -11  564.44   15.65
   1  -6 -11  548.37   15.27
   1   6 -10   42.08    2.42
  -1  -6  10   40.08    2.92
   1   6 -10   37.12    2.66
   1  -6 -10   42.32    2.22
   1   6 -10   43.25    2.42
   1  -6 -10   44.53    2.29
  -1   6  10   38.54    3.14
  -1  -6   9   12.61    1.68
   1   6  -9   10.61    1.50
   1   6  -9    9.91    1.39
   1   6  -9   13.65    1.31
   1  -6  -9   11.84    1.10
   1   6  -9    8.64    1.21
  -1   6   9   12.58    1.81
  -1   6   9   12.68    1.74
   1   6  -8   47.38    2.68
  -1   6   8   54.93    3.26
   1  -6  -8   54.80    2.32
   1   6  -8   49.73    2.40
   1   6  -8   49.64    2.69
   1  -6  -8   55.16    2.32
  -1  -6   8   51.64    2.96
  -1   6   8   52.65    3.06
  -1   6   8   54.55    3.37
  -1   6   8   55.45    3.36
   1   6  -7  319.04    9.54
   1   6  -7  332.21    9.81
  -1   6   7  338.09   10.38
   1  -6  -7  325.79    9.02
   1   6  -7  341.57    9.92
  -1  -6   7  333.67    9.94
  -1   6   7  347.63   10.69
  -1   6   7  319.68   10.56
   1  -6  -6  139.69    4.28
  -1   6   6  130.64    5.37
   1   6  -6  138.21    4.64
   1  -6  -6  140.40    4.29
   1   6  -6  145.05    5.03
   1  -6  -6  138.01    4.28
  -1  -6   6  146.92    5.03
   1   6  -6  133.46    4.95
  -1   6   6  162.99    5.45
   1   6  -6  135.00    5.08
  -1   6   6  140.82    5.56
  -1   6   6  150.14    5.62
  -1   6   5   38.42    2.55
   1  -6  -5   37.74    1.55
   1   6  -5   38.98    2.14
   1  -6  -5   38.26    1.55
   1  -6  -5   39.73    1.58
   1   6  -5   32.57    2.03
  -1  -6   5   32.13    1.95
   1   6  -5   33.10    2.10
  -1   6   5   38.18    2.36
  -1   6   5   35.03    2.39
  -1   6   5   38.41    2.21
   1   6  -4  513.34   14.94
  -1   6   4  550.05   15.78
   1   6  -4  559.76   15.00
   1  -6  -4  552.07   14.01
  -1   6   4  583.95   15.53
  -1  -6   4  553.66   14.64
   1  -6  -4  557.72   14.02
   1   6  -4  541.88   14.92
  -1   6   4  543.43   15.02
  -1   6   4  571.02   15.06
  -1   6   4  549.07   14.93
   1   6  -4  539.16   15.07
  -1   6   4  521.54   15.00
  -1   6   4  545.30   15.30
  -1   6   4  540.74   15.45
  -1   6   4  564.41   15.28
   1   6  -3 1295.64   33.20
  -1   6   3 1295.96   33.85
  -1  -6   3 1294.94   32.59
   1   6  -3 1319.77   33.09
  -1   6   3 1296.27   32.98
   1   6  -3 1302.11   33.25
   1   6  -3 1315.34   33.26
  -1   6   3 1289.92   33.05
  -1   6   3 1312.70   33.16
  -1   6   3 1251.67   33.06
  -1   6   3 1315.10   33.32
  -1  -6   3 1274.03   32.26
  -1   6   2  401.19   11.80
   1   6  -2  435.06   11.50
  -1  -6   2  398.84   10.60
   1   6  -2  421.15   11.36
  -1   6   2  405.54   11.09
  -1   6   2  393.09   11.04
   1   6  -2  416.63   11.43
  -1   6   2  399.07   11.09
  -1   6   2  404.04   11.31
  -1   6   2  377.12   11.37
   1   6  -2  418.11   11.17
  -1   6   2  422.58   11.37
  -1   6   2  373.76   11.09
   1   6  -1  642.54   16.80
  -1   6   1  584.79   16.82
   1   6  -1  642.53   16.70
   1   6  -1  640.77   16.22
   1   6  -1  616.95   16.21
   1   6  -1  654.23   16.62
  -1   6   1  565.03   16.17
  -1   6   1  647.30   16.30
  -1   6   1  628.31   16.69
   1   6  -1  599.43   16.39
  -1   6   1  634.17   16.36
   1   6  -1  603.31   16.43
  -1   6   1  609.19   16.59
   1   6  -1  621.79   16.60
  -1   6   1  623.88   16.65
   1   6   0   24.02    1.74
  -1   6   0   23.75    1.72
   1   6   0   20.55    1.35
  -1   6   0   22.83    1.30
   1   6   0   24.02    1.52
   1  -6   0   21.93    1.09
   1   6   0   23.08    1.37
   1   6   0   24.81    1.61
  -1   6   0   23.08    1.43
   1   6   0   22.11    1.56
   1   6   0   20.82    1.43
  -1   6   0   20.65    1.27
  -1   6   0   23.20    1.50
   1   6   0   20.71    1.43
  -1   6   0   23.55    1.61
  -1   6   0   22.75    1.67
   1   6   0   22.70    1.50
  -1   6  -1  841.94   21.04
  -1   6  -1  759.93   21.16
   1   6   1  791.71   21.49
   1   6   1  857.57   21.28
   1   6   1  816.94   21.13
   1   6   1  818.01   21.04
   1   6   1  801.67   21.00
   1   6   1  819.36   21.12
   1   6   1  825.21   21.34
   1   6   1  780.85   21.26
  -1   6  -1  796.34   20.86
   1   6   1  771.66   21.29
   1   6   1  788.26   21.19
   1   6   1  813.55   21.29
  -1   6  -1  817.11   21.00
  -1   6  -1  818.28   21.28
  -1   6  -1  817.00   20.86
   1   6   2  386.98   10.97
  -1   6  -2  388.61   10.38
  -1   6  -2  452.51   10.70
  -1  -6  -2  342.44    9.18
  -1   6  -2  374.15    9.52
   1   6   2  380.59   10.35
   1   6   2  380.91   10.59
   1   6   2  396.59   10.63
   1   6   2  386.00   10.45
   1   6   2  393.71   10.31
   1   6   2  405.13   10.81
   1   6   2  369.09   10.68
   1   6   2  398.25   10.86
   1   6   2  366.87   10.66
   1   6   2  365.64   10.56
  -1   6  -2  393.83   10.20
  -1   6  -2  380.47   10.56
   1   6   2  379.15   10.42
  -1   6  -2  366.91   10.02
  -1   6  -3    3.05    0.57
  -1  -6  -3    2.79    0.37
   1   6   3    3.41    1.12
  -1   6  -3    4.15    0.89
   1  -6   3    2.98    0.72
   1   6   3    3.74    0.87
   1   6   3    2.95    0.72
   1   6   3    3.42    0.79
   1   6   3    3.93    0.93
   1   6   3    4.72    0.90
   1   6   3    2.61    0.95
   1   6   3    2.79    0.87
   1   6   3    5.25    1.06
   1   6   3    2.99    0.96
   1   6   3    4.09    0.94
  -1   6  -3    5.64    0.71
   1   6   4  208.41    7.55
  -1   6  -4  238.00    7.03
  -1   6  -4  222.54    6.47
  -1  -6  -4  219.43    6.09
  -1   6  -4  238.32    6.90
  -1   6  -4  221.80    6.77
   1  -6   4  233.03    6.82
   1   6   4  231.20    7.35
   1   6   4  232.17    6.77
   1   6   4  227.17    6.79
   1   6   4  231.05    6.96
   1   6   4  213.92    7.42
   1   6   4  229.31    7.44
   1   6   4  220.38    7.43
   1  -6   4  233.80    6.86
   1   6   4  233.30    7.12
  -1   6  -4  221.52    6.35
   1   6   4  239.31    7.58
   1   6   5  649.19   18.57
  -1  -6  -5  641.76   16.76
  -1   6  -5  722.01   17.51
  -1   6  -5  640.28   17.60
  -1   6  -5  678.45   17.47
   1  -6   5  649.86   17.54
   1   6   5  655.25   17.25
   1   6   5  656.13   18.15
   1   6   5  646.39   18.16
   1  -6   5  642.45   17.49
   1   6   5  613.40   18.28
   1   6   5  663.39   18.39
  -1   6  -6   37.07    2.02
  -1  -6  -6   46.37    1.85
  -1   6  -6   39.99    2.16
  -1   6  -6   43.06    2.29
   1  -6   6   38.13    2.27
  -1   6  -6   41.35    2.17
   1   6   6   44.48    2.02
   1   6   6   48.60    2.74
   1   6   6   42.42    2.76
   1  -6   6   38.01    2.15
   1   6   6   39.02    2.65
   1  -6   7  247.37    7.85
  -1   6  -7  244.85    7.47
   1  -6   7  233.85    7.65
  -1   6  -7  243.98    7.67
  -1   6  -7  236.53    7.53
  -1  -6  -7  239.66    6.96
   1   6   7  240.98    8.53
   1  -6   8  381.51   11.54
  -1   6  -8  368.21   11.23
   1  -6   8  383.33   11.73
  -1   6  -8  390.42   10.98
  -1  -6  -8  403.01   10.82
  -1   6  -8  393.33   11.55
  -1   6  -8  385.36   11.54
   1   6   8  408.58   12.64
   1  -6   9  327.29   10.23
   1  -6   9  338.76   10.62
  -1  -6  -9  326.74    9.46
  -1   6  -9  330.67    9.69
  -1   6  -9  323.61   10.29
   1   6   9  322.64   11.14
  -1   6 -10   62.15    3.19
   1  -6  10   52.20    3.45
  -1   6 -10   61.57    3.30
  -1   6 -10   59.34    2.93
  -1  -6 -10   62.32    3.65
  -1   6 -10   57.39    3.35
  -1  -6 -10   59.99    2.77
  -1   6 -11   16.76    1.79
   1  -6  11   21.52    2.33
  -1   6 -11   18.28    2.03
  -1   6 -11   17.15    1.77
  -1  -6 -11   17.08    2.15
  -1  -6 -11   16.81    1.51
  -1   6 -11   18.30    1.68
   1  -6  12    5.57    1.44
   1  -6  12    3.24    1.50
  -1   6 -12    3.94    1.25
  -1   6 -12    3.61    0.97
  -1   6 -12    4.71    1.57
  -1  -6 -12    4.96    1.63
  -1   6 -12    3.76    1.06
  -1  -6 -12    5.33    1.07
   1  -6  13  154.63    6.89
  -1   6 -13  140.54    5.93
  -1  -6 -13  150.86    5.60
  -1  -6 -13  155.94    5.64
  -1   6 -13  145.13    5.70
  -1   6 -13  146.74    6.05
  -1  -6 -13  139.57    6.76
  -1   6 -13  152.58    6.63
   1  -6  14  134.55    6.42
  -1  -6 -14  141.78    5.32
  -1  -6 -14  120.07    6.32
  -1   6 -14  137.00    5.45
  -1  -6 -14  130.26    5.21
  -1   6 -14  135.63    5.42
  -1   6 -14  138.96    6.36
   1   6  14  124.67    6.51
   1  -6  15  210.88    8.72
  -1   6 -15  216.48    7.61
  -1  -6 -15  221.61    7.45
  -1  -6 -15  208.61    8.87
  -1  -6 -15  214.29    7.43
   1   6  15  226.90    9.21
  -1  -6 -16    1.57    0.97
  -1   6 -16    1.86    0.90
  -1  -6 -16    1.77    1.48
  -1  -6 -16    1.31    0.90
  -1  -6 -16    1.55    0.93
  -1   6 -16    1.05    0.91
  -1   6 -16    0.92    0.92
   1   6  16    2.30    1.46
   1  -6  17    0.56    0.98
  -1  -6 -17    0.76    0.79
  -1   6 -17    1.32    0.91
  -1   6 -17    2.40    1.32
  -1  -6 -17    0.22    0.79
  -1   6 -17    1.66    0.86
  -1   6 -17    1.54    0.84
  -1  -6 -17    1.08    0.84
  -1  -6 -17    0.40    1.31
  -1  -6 -18   19.11    1.53
  -1   6 -18   18.30    1.59
  -1  -6 -18   18.39    1.53
  -1  -6 -18   18.26    1.53
  -1   6 -18   22.54    1.72
  -1   6 -18   18.92    2.02
   1  -6  18   18.90    2.34
  -1  -6 -19   97.68    3.50
  -1  -6 -19   94.10    4.20
  -1  -6 -19   93.14    3.46
   1  -6  19   99.01    4.73
   1  -6  20    0.23    0.80
  -1  -7  20  107.07    4.18
  -1  -7  19    2.13    1.03
  -1   7  19    3.85    1.03
   1   7 -19    3.49    0.81
   1   7 -18   -1.38    1.07
  -1   7  18    1.71    0.97
  -1  -7  18    1.89    1.23
   1   7 -17   31.82    2.55
  -1  -7  16  129.12    5.87
   1   7 -16  144.84    6.00
  -1   7  16  128.66    6.36
  -1  -7  15   67.15    4.55
   1   7 -15   70.60    4.07
  -1  -7  15   69.46    4.10
  -1  -7  14   11.39    1.90
  -1  -7  14   11.85    2.09
   1   7 -14   10.36    1.80
   1  -7 -14    9.37    2.00
  -1  -7  13    4.28    1.37
  -1  -7  13    6.69    1.93
   1   7 -13    3.61    1.31
  -1  -7  12  139.64    6.62
   1   7 -12  158.36    6.39
  -1  -7  12  152.56    6.52
  -1  -7  11   13.46    2.01
  -1  -7  11   11.90    1.73
   1   7 -11   13.37    1.76
  -1   7  11   10.56    1.82
  -1  -7  10    8.66    1.57
   1   7 -10    5.36    1.27
   1   7 -10    6.05    1.21
  -1   7  10    4.11    1.32
  -1   7  10    5.63    1.56
   1   7  -9  263.97    8.69
   1   7  -9  247.49    8.45
  -1   7   9  260.93    9.71
   1   7  -8   49.34    2.85
  -1  -7   8   50.44    2.96
  -1   7   8   48.34    3.06
  -1   7   8   48.71    3.38
  -1   7   8   51.03    3.44
   1   7  -7   70.75    3.44
   1   7  -7   68.37    3.37
  -1  -7   7   78.26    3.58
  -1   7   7   84.34    3.99
  -1   7   7   76.84    4.13
  -1   7   7   72.97    4.03
   1   7  -6    3.71    1.00
   1   7  -6    2.77    0.98
  -1  -7   6    2.50    0.87
   1   7  -6    3.24    0.98
  -1   7   6    3.33    1.00
  -1   7   6    2.32    1.00
  -1   7   6    3.61    1.11
   1   7  -5  152.96    5.50
  -1  -7   5  154.84    5.20
   1   7  -5  158.16    5.51
   1   7  -5  151.73    5.62
  -1   7   5  160.54    5.66
  -1   7   5  146.67    5.93
  -1   7   5  154.91    5.62
  -1   7   5  152.12    5.90
  -1   7   4  294.27    9.73
   1   7  -4  289.95    8.98
  -1  -7   4  301.00    8.45
  -1   7   4  290.79    8.80
   1   7  -4  302.17    9.08
  -1   7   4  291.24    8.88
  -1   7   4  288.70    8.87
  -1   7   4  296.89    9.41
  -1   7   4  292.64    9.20
  -1   7   4  291.28    8.99
  -1   7   4  277.40    9.03
  -1   7   3 1862.08   49.41
   1   7  -3 1961.33   48.82
  -1  -7   3 1894.26   47.87
  -1   7   3 1924.83   48.51
  -1   7   3 1876.50   48.48
   1   7  -3 1900.72   48.75
   1   7  -3 1972.27   48.81
  -1   7   3 1919.50   48.45
  -1   7   3 1924.53   48.63
  -1   7   3 1868.11   49.02
   1   7  -3 1923.92   48.44
  -1   7   3 2053.39   48.76
  -1   7   3 1840.80   48.73
  -1   7   2   29.36    2.32
   1   7  -2   30.61    2.11
  -1   7   2   32.93    1.83
   1   7  -2   28.97    1.68
   1   7  -2   33.58    2.05
   1   7  -2   34.37    2.17
  -1   7   2   31.80    1.82
  -1   7   2   28.73    1.73
  -1   7   2   29.94    1.76
  -1   7   2   33.36    2.05
  -1   7   2   33.86    1.94
  -1   7   2   30.59    1.95
  -1   7   2   28.41    2.00
  -1   7   2   28.17    2.01
   1   7  -2   28.93    1.79
  -1   7   1   15.88    1.68
   1   7  -1   14.56    1.57
  -1   7   1   14.86    1.17
  -1   7   1   12.24    1.14
   1   7  -1   16.55    1.45
   1   7  -1   15.23    1.53
   1   7  -1   14.95    1.15
   1   7  -1   16.62    1.35
  -1   7   1   18.60    1.60
  -1   7   1   14.92    1.24
  -1   7   1   13.79    1.30
  -1   7   1   16.37    1.50
   1   7  -1   15.02    1.39
   1   7  -1   16.21    1.29
   1   7   0  375.20   10.67
  -1   7   0  334.31   10.40
   1   7   0  377.32   10.04
   1   7   0  350.46    9.90
   1   7   0  337.58   10.08
  -1   7   0  339.80    9.77
   1   7   0  368.17   10.35
  -1   7   0  343.24    9.81
   1   7   0  339.73   10.16
  -1   7   0  354.65   10.03
  -1   7   0  346.02   10.29
  -1   7   0  355.74    9.93
  -1   7   0  356.30   10.37
   1   7   0  349.58   10.41
   1   7   0  346.10   10.12
   1   7   0  352.24   10.32
  -1   7  -1  197.22    6.50
   1   7   1  207.24    6.79
   1   7   1  200.71    6.25
   1   7   1  193.71    6.11
   1   7   1  198.50    6.22
   1   7   1  188.61    6.31
  -1   7  -1  187.68    5.90
   1   7   1  204.17    6.25
   1   7   1  187.43    6.42
  -1   7  -1  186.29    6.13
  -1   7  -1  182.88    5.97
   1   7   1  197.76    6.33
   1   7   1  194.61    6.42
  -1   7  -1  188.37    6.40
  -1   7  -1  213.90    6.10
   1   7   1  189.17    6.44
   1   7   1  185.11    6.35
   1   7   2  225.05    7.43
  -1   7  -2  220.72    6.70
  -1   7  -2  210.63    6.88
   1   7   2  221.39    6.84
   1   7   2  220.07    6.91
   1   7   2  221.52    6.70
   1   7   2  222.88    6.92
   1   7   2  214.43    6.59
  -1   7  -2  221.07    7.00
   1   7   2  213.53    6.79
   1   7   2  213.04    7.06
  -1   7  -2  206.11    6.40
   1   7   2  218.05    7.01
   1   7   2  212.66    7.10
   1   7   2  198.91    7.06
   1   7   2  208.80    7.07
  -1   7  -2  207.44    6.53
   1   7   2  203.47    6.95
   1   7   3 1029.00   28.46
  -1   7  -3 1039.07   27.66
  -1   7  -3 1065.71   27.74
   1   7   3 1077.48   28.08
   1   7   3 1150.69   27.65
   1   7   3 1085.23   27.70
   1   7   3 1070.17   27.63
   1   7   3 1083.03   27.71
  -1   7  -3 1041.49   27.26
   1   7   3 1065.68   28.18
   1   7   3 1066.36   27.93
   1   7   3 1047.43   28.16
   1   7   3  982.80   28.18
   1   7   3 1051.24   28.26
  -1   7  -3 1029.43   27.86
   1   7   3 1126.13   28.38
  -1   7  -4 1142.32   28.58
   1   7   4 1018.98   29.35
  -1   7  -4 1046.35   28.39
   1   7   4 1116.80   28.31
   1   7   4 1101.33   28.51
   1   7   4 1133.18   29.12
   1   7   4 1122.80   28.74
   1   7   4 1086.80   29.25
   1   7   4 1095.16   29.24
   1   7   4 1104.44   29.18
   1  -7   4 1102.22   28.30
   1   7   4 1073.18   29.11
   1   7   4 1068.64   29.28
   1   7   5   79.80    4.18
  -1   7  -5   88.70    3.51
  -1   7  -5   83.24    3.54
   1  -7   5   83.56    3.37
   1   7   5   83.53    3.94
   1   7   5   80.92    3.24
   1  -7   5   81.37    3.35
   1   7   5   75.88    3.86
   1   7   5   77.51    4.04
   1   7   5   83.36    4.00
   1   7   5   74.40    3.93
   1   7   5   73.68    3.85
  -1   7  -6  209.10    6.88
   1   7   6  207.35    7.85
   1  -7   6  208.28    6.79
  -1   7  -6  195.77    6.61
   1   7   6  217.02    6.49
   1   7   6  207.88    7.48
   1   7   6  194.77    7.66
   1  -7   6  203.38    6.64
   1  -7   7   13.39    1.51
  -1   7  -7   16.48    1.52
   1  -7   7   13.05    1.40
   1   7   7   14.20    1.77
   1   7   7   12.63    1.89
   1  -7   8  101.19    4.47
  -1   7  -8  104.52    4.43
  -1   7  -9    3.88    1.11
  -1   7  -9    4.35    1.09
   1   7   9    7.45    1.69
  -1   7 -10  581.79   17.01
   1  -7  10  605.04   17.80
  -1   7 -10  619.37   17.40
  -1   7 -11   46.84    2.97
   1  -7  11   50.54    3.48
  -1   7 -11   50.57    3.07
  -1   7 -12   29.72    2.48
   1  -7  13   28.82    2.83
  -1   7 -13   25.05    2.25
   1   7  13   28.14    3.01
   1  -7  14  122.39    6.21
   1   7  14  141.20    6.87
   1  -7  15   15.20    2.17
   1   7  15   13.07    2.11
   1  -7  16  199.00    7.87
   1   7  16  178.74    7.90
   1  -7  16  193.99    8.08
   1  -7  17   14.25    1.92
   1   7  17   20.70    2.24
   1  -7  17   16.29    2.08
   1  -7  18  154.82    6.55
   1   7  18  168.34    6.46
   1  -7  19   27.31    2.23
   1  -7  20    9.65    1.16
  -1  -8  19   19.07    1.70
   1   8 -19   17.07    1.32
  -1   8  18   66.39    3.55
  -1  -8  18   72.40    3.73
   1   8 -18   63.17    3.10
  -1  -8  17   97.79    4.96
  -1   8  17  104.27    5.03
   1   8 -16  295.85    9.85
  -1   8  16  281.16   10.42
  -1   8  15   30.47    2.96
   1   8 -14  475.34   14.38
  -1  -8  14  424.40   14.77
  -1  -8  13    1.15    1.14
  -1  -8  13    2.20    1.52
   1   8 -13    2.13    1.32
  -1  -8  12    2.62    1.32
   1   8 -12    1.74    1.29
  -1  -8  12    3.78    1.55
  -1  -8  11   41.13    3.19
  -1  -8  11   37.91    2.93
   1   8 -11   39.90    2.97
  -1   8  11   38.11    3.28
   1   8 -10   17.01    2.00
  -1  -8  10   19.32    2.20
  -1   8  10   16.88    2.17
   1   8  -9   50.73    3.19
  -1  -8   9   46.85    3.15
  -1   8   9   52.78    3.69
  -1   8   9   51.48    3.73
   1   8  -8  174.62    6.50
   1   8  -8  173.97    6.56
  -1  -8   8  179.03    6.59
  -1   8   8  171.38    6.86
  -1   8   8  168.34    7.39
  -1   8   8  163.85    7.19
  -1  -8   7  247.24    7.99
   1   8  -7  237.64    8.08
  -1   8   7  228.27    8.87
   1   8  -6  124.73    5.03
  -1  -8   6  125.13    4.72
  -1   8   6  120.80    5.09
  -1   8   6  123.13    5.61
  -1   8   6  121.25    5.46
   1   8  -5    0.98    1.06
  -1  -8   5    3.09    0.88
  -1   8   5    2.22    0.89
  -1   8   5    2.59    1.06
  -1   8   5    2.17    0.89
  -1   8   5    1.79    0.98
   1   8  -4   11.02    1.49
  -1   8   4    6.68    1.47
   1   8  -4    6.05    1.25
  -1   8   4    7.77    1.13
  -1   8   4    6.38    1.06
  -1   8   4    5.46    1.05
  -1   8   4    5.52    1.17
  -1   8   4    5.76    1.27
  -1   8   4    7.58    1.14
  -1   8   4    7.08    1.24
  -1   8   3   17.96    1.97
   1   8  -3   14.62    1.73
   1   8  -3   18.03    1.81
  -1   8   3   16.78    1.49
  -1   8   3   22.18    1.64
  -1   8   3   19.62    1.55
   1   8  -3   17.69    1.36
  -1   8   3   16.51    1.60
  -1   8   3   16.32    1.52
  -1   8   3   17.23    1.62
  -1   8   3   16.54    1.64
   1   8  -3   14.52    1.42
  -1   8   3   20.75    1.75
  -1   8   3   14.39    1.66
   1   8  -3   15.39    1.29
  -1   8   2  756.11   21.94
   1   8  -2  784.15   21.62
   1   8  -2  807.31   20.79
  -1   8   2  788.54   20.99
   1   8  -2  769.52   21.47
  -1   8   2  768.31   20.99
  -1   8   2  792.05   20.96
   1   8  -2  776.00   21.37
   1   8  -2  806.73   20.85
  -1   8   2  813.79   21.02
  -1   8   2  781.17   21.30
   1   8  -2  789.27   21.13
  -1   8   2  809.72   21.43
  -1   8   2  759.34   21.62
  -1   8   2  801.02   21.23
  -1   8   2  786.26   21.31
  -1   8   2  801.79   21.50
   1   8  -2  783.65   20.94
   1   8  -1   83.99    3.81
  -1   8   1   71.22    3.73
   1   8  -1   71.58    2.98
   1   8  -1   71.48    3.44
  -1   8   1   71.36    3.06
  -1   8   1   70.98    3.04
  -1   8   1   71.89    3.05
   1   8  -1   71.65    3.35
   1   8  -1   73.53    3.04
  -1   8   1   71.06    3.26
  -1   8   1   72.74    3.47
   1   8  -1   74.59    3.29
   1   8  -1   67.59    3.32
   1   8  -1   74.22    3.56
  -1   8   1   72.44    3.20
  -1   8   1   74.46    3.49
   1   8  -1   71.88    3.18
  -1   8   1   71.47    3.40
  -1   8   0  123.88    4.97
   1   8   0  122.15    5.02
   1   8   0  123.41    4.56
   1   8   0  121.93    4.35
  -1   8   0  112.84    4.18
   1   8   0  125.54    4.37
   1   8   0  113.97    4.27
  -1   8   0  118.14    4.20
   1   8   0  113.63    4.69
  -1   8   0  114.41    4.64
   1   8   0  110.41    4.49
   1   8   0  117.28    4.81
  -1   8   0  119.44    4.72
   1   8   0  115.52    4.65
  -1   8   0  121.73    4.38
  -1   8   0  117.21    4.62
   1   8   0  124.29    4.62
  -1   8   0  112.84    4.36
   1   8   1  192.96    7.06
  -1   8  -1  198.70    6.82
   1   8   1  197.79    6.49
   1   8   1  191.98    6.36
   1   8   1  196.82    6.31
   1   8   1  210.18    6.78
  -1   8  -1  199.58    6.23
   1   8   1  195.30    6.50
   1   8   1  205.48    6.57
   1   8   1  185.83    6.60
   1   8   1  187.53    6.73
   1   8   1  186.54    6.55
  -1   8  -1  205.68    6.78
   1   8   1  191.68    6.74
   1   8   1  190.76    6.68
  -1   8  -1  194.41    6.30
   1   8   1  188.23    6.76
  -1   8  -1  205.43    6.36
  -1   8  -1  198.14    6.75
  -1   8  -1  197.17    6.51
   1   8   2 1137.96   30.35
  -1   8  -2 1100.01   29.66
   1   8   2 1163.42   29.63
   1   8   2 1122.09   29.56
   1   8   2 1148.06   29.40
   1   8   2 1119.04   29.58
   1   8   2 1115.52   29.24
   1   8   2 1128.18   29.94
   1   8   2 1195.21   29.95
   1   8   2 1078.61   29.90
  -1   8  -2 1174.15   29.27
   1   8   2 1075.66   29.85
   1   8   2 1163.29   29.83
  -1   8  -2 1107.37   29.70
   1   8   2 1093.72   29.80
   1   8   2 1095.34   29.47
   1   8   3    9.13    1.61
  -1   8  -3    9.27    1.31
   1   8   3    8.97    1.29
   1   8   3    8.82    1.17
   1   8   3   11.57    1.24
   1   8   3    9.32    1.38
   1   8   3   11.18    1.39
   1   8   3    8.96    1.45
   1   8   3   10.89    1.55
   1   8   3    9.01    1.35
   1   8   3   10.44    1.41
  -1   8  -3    8.95    1.45
   1   8   3   10.64    1.48
   1   8   4  455.23   14.51
  -1   8  -4  468.51   13.41
  -1   8  -4  475.78   13.53
   1   8   4  487.61   13.31
   1   8   4  472.21   13.43
   1   8   4  489.05   14.01
   1   8   4  489.41   14.15
   1   8   4  469.06   14.07
  -1   8  -4  470.31   13.73
   1   8   4  466.63   13.73
   1   8   4  437.42   14.18
   1   8   4  460.29   14.13
   1   8   4  450.72   14.19
   1   8   5  488.90   13.13
   1   8   5  457.35   14.02
   1   8   5  430.20   14.27
   1   8   5  454.10   14.03
   1   8   6  129.99    5.51
   1   8   6  119.40    5.70
  -1   8  -7   24.86    2.01
   1   8   7   22.27    2.31
  -1   8  -8  119.75    4.88
  -1   8  -8  121.41    5.05
   1   8   8  113.25    5.95
  -1   8  -9    1.44    0.98
  -1   8  -9    2.84    1.04
   1   8   9    0.75    1.14
   1   8   9    0.43    1.18
  -1   8 -10    3.62    1.09
   1   8  10    1.37    1.28
  -1   8 -11    6.66    1.32
   1   8  11    6.52    1.83
  -1   8 -12  472.15   14.74
   1   8  12  504.07   16.30
   1  -8  13  225.54    8.69
  -1   8 -13  199.72    7.73
   1   8  13  212.45    9.03
   1  -8  14  265.48    9.89
   1   8  14  254.85   10.23
   1   8  15    3.04    1.31
   1  -8  15    0.63    1.36
   1  -8  16   59.90    3.77
   1  -8  17   22.56    2.13
   1  -8  17   21.67    2.25
   1   8  17   26.48    2.44
   1  -8  18  258.04    8.59
   1   8  18  238.84    8.32
  -1   8 -19    2.15    0.70
   1   8  19    1.38    0.62
   1  -8  19    0.85    0.82
  -1   9  19    4.39    0.81
  -1  -9  19    2.57    0.73
  -1   9  18    3.19    0.99
  -1  -9  18    2.85    0.97
   1   9 -18    3.90    0.85
   1   9 -17   14.50    1.52
  -1  -9  17   17.39    1.90
  -1   9  17   16.03    1.85
  -1   9  16  155.09    6.59
  -1  -9  16  145.77    6.32
   1   9 -16  145.96    5.86
  -1   9  15    6.40    1.58
  -1   9  14    0.23    1.26
  -1   9  13   87.03    5.14
   1   9 -12  306.88   10.49
  -1  -9  12  297.89   10.84
   1   9 -11  112.04    5.36
  -1  -9  11  109.16    5.48
  -1   9  11  112.53    5.95
   1   9 -10   24.76    2.44
  -1  -9  10   24.55    2.45
  -1   9  10   28.34    2.86
  -1   9   9   34.74    3.10
  -1   9   9   35.55    3.20
  -1   9   8   14.40    2.03
  -1   9   8   16.34    2.17
  -1   9   8   15.92    2.11
   1   9  -7   30.17    2.46
  -1   9   7   21.94    2.19
  -1   9   7   28.05    2.65
  -1   9   7   30.13    2.79
   1   9  -6   59.06    3.43
  -1   9   6   65.05    3.59
  -1   9   6   58.88    3.86
   1   9  -6   60.84    3.24
  -1   9   6   61.30    3.75
   1   9  -5  396.83   11.86
  -1   9   5  405.88   12.40
  -1   9   4  235.51    7.93
   1   9  -4  235.35    7.54
  -1   9   4  242.77    7.90
  -1   9   4  221.40    7.77
  -1   9   4  230.45    8.53
  -1   9   4  227.78    8.21
  -1   9   4  244.15    8.30
   1   9  -4  252.68    7.96
   1   9  -3   40.16    2.83
   1   9  -3   43.90    2.24
  -1   9   3   37.54    2.37
  -1   9   3   40.19    2.45
   1   9  -3   40.31    2.28
  -1   9   3   38.52    2.35
  -1   9   3   34.95    2.53
   1   9  -3   44.42    2.35
  -1   9   3   37.23    2.75
   1   9  -3   40.86    2.44
  -1   9   3   33.89    2.48
  -1   9   3   38.25    2.53
  -1   9   3   35.61    2.55
   1   9  -2  560.61   16.07
  -1   9   2  537.10   16.33
   1   9  -2  548.95   15.03
   1   9  -2  543.12   15.10
  -1   9   2  521.61   15.20
  -1   9   2  530.27   15.21
  -1   9   2  562.49   15.34
  -1   9   2  527.77   15.60
   1   9  -2  546.02   15.94
  -1   9   2  551.83   15.64
  -1   9   2  560.43   15.58
   1   9  -2  521.89   15.18
  -1   9   2  538.21   15.97
  -1   9   2  549.41   15.79
  -1   9   2  566.26   15.79
  -1   9   2  550.50   15.65
   1   9  -1  864.96   24.41
  -1   9   1  885.22   24.69
   1   9  -1  901.85   23.51
   1   9  -1  898.50   23.50
   1   9  -1  904.57   24.04
  -1   9   1  896.49   23.55
  -1   9   1  871.54   23.51
  -1   9   1  899.08   23.64
  -1   9   1  889.28   23.53
   1   9  -1  867.04   23.49
  -1   9   1  850.12   24.18
  -1   9   1  899.55   24.11
  -1   9   1  908.59   23.87
   1   9  -1  875.55   24.31
  -1   9   1  919.96   24.25
  -1   9   1  892.49   23.87
   1   9  -1  843.96   23.71
   1   9  -1  879.41   23.99
   1   9   0  837.52   23.15
  -1   9   0  825.72   23.04
   1   9   0  846.35   22.17
   1   9   0  823.40   22.14
  -1   9   0  843.04   22.02
   1   9   0  836.83   22.14
  -1   9   0  823.37   22.02
   1   9   0  848.04   22.56
  -1   9   0  828.03   22.64
  -1   9   0  829.74   22.66
   1   9   0  839.49   22.87
   1   9   0  834.91   22.65
   1   9   0  804.70   22.49
  -1   9   0  834.32   22.71
   1   9   0  825.04   22.60
  -1   9   0  809.35   22.23
  -1   9   0  780.54   22.16
  -1   9  -1   61.48    3.38
  -1   9  -1   58.81    2.77
   1   9   1   50.22    2.74
   1   9   1   53.31    2.96
  -1   9  -1   59.05    2.71
   1   9   1   54.13    2.75
   1   9   1   57.55    2.89
   1   9   1   56.78    2.91
   1   9   1   56.30    3.18
  -1   9  -1   53.18    3.13
  -1   9  -1   59.84    3.25
   1   9   1   51.35    2.98
   1   9   1   57.11    3.12
   1   9   1   54.20    3.18
  -1   9  -1   52.66    2.75
  -1   9  -1   51.71    2.88
  -1   9  -2  720.76   20.66
   1   9   2  747.54   20.18
   1   9   2  753.30   20.35
   1   9   2  747.40   20.46
  -1   9  -2  758.37   20.03
   1   9   2  735.26   20.42
  -1   9  -2  729.27   20.22
  -1   9  -2  737.34   20.68
   1   9   2  753.60   20.77
   1   9   2  729.09   20.92
  -1   9  -2  769.85   20.77
   1   9   2  734.66   20.80
   1   9   2  754.54   20.52
  -1   9  -3  213.93    7.32
   1   9   3  222.67    7.06
   1   9   3  199.18    7.19
   1   9   3  196.62    6.85
  -1   9  -3  207.30    7.30
   1   9   3  203.68    7.27
   1   9   3  196.27    7.60
   1   9   3  204.17    7.05
   1   9   3  191.43    7.39
  -1   9  -4  535.12   15.90
   1   9   4  545.20   17.11
   1   9   4  534.38   15.69
   1   9   4  572.86   15.68
   1   9   4  557.41   16.32
  -1   9  -4  558.66   15.60
   1   9   4  572.06   16.56
   1   9   4  575.93   16.58
   1   9   4  508.41   16.61
  -1   9  -4  580.30   16.22
   1   9   5   15.68    2.14
   1   9   5   10.76    1.34
   1   9   5   10.43    1.62
   1   9   5   12.72    1.76
  -1   9  -5    9.21    1.61
   1   9   5   12.84    1.75
  -1   9  -6   26.21    2.07
   1   9   6   21.18    2.27
   1   9   6   19.34    2.35
  -1   9  -6   23.90    2.24
  -1   9  -7    7.61    1.33
   1   9   7    7.48    1.55
   1   9   7    5.73    1.62
   1   9   7    7.02    1.61
  -1   9  -8  108.37    4.80
   1   9   8  109.23    5.61
  -1   9  -8  101.20    4.93
   1   9   8  102.63    5.89
  -1   9  -9   32.25    2.51
   1   9   9   38.38    3.28
   1   9   9   35.59    3.38
  -1   9 -10   25.33    2.29
   1   9  10   26.37    2.85
  -1   9 -11  203.24    7.57
   1   9  11  189.58    8.50
   1   9  12  382.27   13.61
   1  -9  13    0.42    1.12
   1   9  13    3.00    1.47
   1  -9  13    3.45    1.51
   1  -9  14   16.00    2.11
   1   9  14   11.74    2.09
   1  -9  15    0.37    1.06
   1   9  15    1.11    1.14
   1  -9  16  149.64    6.21
   1  -9  16  151.69    6.35
   1   9  16  153.65    6.65
   1   9  17    5.18    1.23
   1  -9  17    2.59    1.08
   1  -9  18   39.93    2.47
  -1   9 -18   42.51    2.36
   1   9  18   44.15    2.55
   1  -9  19    1.34    0.67
  -1 -10  18   62.76    2.76
  -1  10  18   65.68    3.08
   1  10 -18   61.20    2.71
  -1  10  17    1.52    0.90
   1  10 -17    0.84    0.74
  -1 -10  17    0.56    0.80
   1  10 -16    0.26    0.79
  -1 -10  16    1.39    1.08
  -1  10  16    0.85    0.99
   1  10 -15    1.32    0.93
  -1 -10  15    0.66    1.05
   1  10 -14  105.46    4.91
  -1  10  14  104.82    5.47
   1  10 -13   29.58    2.60
  -1  10  13   40.82    3.37
  -1  10  12   48.04    3.68
   1  10 -12   36.73    2.82
  -1  10  11  101.31    5.69
  -1  10  11  108.88    5.77
   1  10 -11  107.35    5.05
   1  10 -10  172.13    6.79
  -1  10  10  170.29    7.55
  -1  10  10  153.71    7.37
  -1  10   9   16.14    2.20
   1  10  -9   13.39    1.75
  -1  10   9   14.91    2.17
  -1  10   8  233.30    8.76
  -1  10   8  229.82    9.16
   1  10  -8  232.90    8.20
  -1  10   8  216.07    8.75
  -1  10   8  209.78    9.09
   1  10  -7  244.59    8.95
  -1  10   7  242.28    9.06
  -1  10   7  250.14    9.27
  -1  10   7  244.72    9.72
  -1  10   7  250.56    9.61
   1  10  -7  251.17    8.64
   1  10  -6    3.43    1.42
   1  10  -6    4.64    1.00
  -1  10   6    3.38    1.18
  -1  10   6    2.44    1.39
  -1  10   6    4.65    1.32
   1  10  -6    3.89    1.11
  -1  10   6    2.84    1.22
   1  10  -5   44.88    3.17
   1  10  -5   46.24    2.59
   1  10  -5   38.39    2.35
  -1  10   5   40.85    2.86
   1  10  -5   47.16    2.87
  -1  10   5   40.25    3.21
  -1  10   5   44.82    3.00
  -1  10   5   43.82    3.19
   1  10  -4   11.52    1.86
  -1  10   4   12.56    1.59
  -1  10   4   15.97    1.66
   1  10  -4   17.21    1.51
  -1  10   4   12.11    1.83
   1  10  -4   16.55    2.08
   1  10  -4   15.27    1.67
  -1  10   4   12.78    1.74
  -1  10   4   14.40    1.82
  -1  10   4   15.76    1.83
  -1  10   4   13.69    1.65
   1  10  -3   20.41    2.19
  -1  10   3   19.67    2.36
  -1  10   3   20.47    1.84
   1  10  -3   19.86    1.62
  -1  10   3   15.74    1.84
  -1  10   3   18.33    1.92
  -1  10   3   18.31    2.04
   1  10  -3   19.20    1.83
  -1  10   3   15.27    1.70
   1  10  -2  254.23    9.16
  -1  10   2  263.56    9.58
   1  10  -2  270.49    8.23
  -1  10   2  245.07    8.29
   1  10  -2  254.96    8.13
   1  10  -2  251.01    8.59
  -1  10   2  250.54    8.59
  -1  10   2  264.92    8.74
   1  10  -2  257.72    8.46
  -1  10   2  237.11    8.69
  -1  10   2  253.97    9.05
   1  10  -1    1.23    1.37
  -1  10   1   -0.19    1.03
  -1  10   1    0.92    0.70
   1  10  -1    0.66    0.69
   1  10  -1    0.33    0.68
  -1  10   1    1.07    0.82
  -1  10   1    0.80    0.84
  -1  10   1    0.32    0.75
  -1  10   1    2.08    0.91
   1  10  -1    1.23    0.82
   1  10  -1    0.84    0.84
   1  10   0   78.47    4.42
   1  10   0   81.60    3.72
  -1  10   0   92.34    3.77
   1  10   0   77.28    3.62
   1  10   0   82.73    3.71
  -1  10   0   77.15    3.99
   1  10   0   84.92    4.13
   1  10   0   77.30    3.93
  -1  10   0   85.45    3.91
   1  10   0   74.77    3.93
   1  10   0   77.29    3.96
   1  10   1   26.20    2.65
   1  10   1   32.06    2.28
   1  10   1   33.58    2.20
  -1  10  -1   30.33    2.07
   1  10   1   31.81    2.23
   1  10   1   33.50    2.52
   1  10   1   29.70    2.38
  -1  10  -1   31.63    2.32
  -1  10  -1   31.43    2.20
   1  10   1   27.09    2.30
   1  10   1   34.80    2.64
   1  10   1   30.70    2.46
   1  10   2  470.88   14.66
   1  10   2  434.49   13.30
   1  10   2  475.94   13.50
  -1  10  -2  443.62   12.88
   1  10   2  461.10   13.92
  -1  10  -2  452.49   13.23
   1  10   2  419.26   13.31
   1  10   2  443.24   13.73
   1  10   2  447.60   13.94
   1  10   2  424.64   13.88
   1  10   3   25.92    2.73
   1  10   3   25.61    2.07
   1  10   3   18.97    2.07
  -1  10  -3   27.96    2.10
   1  10   3   25.49    2.28
   1  10   3   22.13    2.29
   1  10   4  258.45   10.26
   1  10   4  275.95    9.01
  -1  10  -4  272.97    8.77
   1  10   4  277.00    9.60
   1  10   4  278.82    9.81
   1  10   4  268.94   10.01
  -1  10  -4  289.44    9.09
   1  10   4  286.11   10.07
   1  10   5   17.67    2.50
   1  10   5   26.20    2.39
   1  10   5   21.13    2.29
  -1  10  -5   21.63    1.90
   1  10   5   16.90    2.24
  -1  10  -5   20.02    2.16
   1  10   5   23.96    2.47
   1  10   6    3.34    1.32
  -1  10  -6    2.72    1.03
  -1  10  -6    4.19    1.38
   1  10   6    0.82    1.17
   1  10   6    3.36    1.31
   1  10   7   46.21    3.44
  -1  10  -7   52.57    3.38
   1  10   7   41.48    3.40
   1  10   7   43.75    3.72
   1  10   8   29.51    2.88
   1  10   8   27.03    2.96
  -1  10  -8   22.99    2.42
   1  10   9    8.55    1.91
   1  10   9    8.23    1.97
   1  10  10  454.26   15.39
   1  10  11    5.50    1.73
   1  10  12    0.75    1.37
   1 -10  13  152.61    6.78
   1  10  13  159.55    7.39
   1 -10  14  142.82    6.31
   1  10  14  146.78    6.85
   1 -10  15   21.02    2.18
   1 -10  15   24.98    2.30
   1 -10  16  105.76    4.67
   1 -10  16  107.32    4.78
   1  10  16  110.47    5.17
  -1  10 -16  116.20    4.74
  -1  10 -17    1.40    0.63
   1  10  17    0.94    0.85
  -1  10 -17    0.74    0.75
   1 -10  17   -0.11    0.73
   1 -10  18   40.34    2.07
  -1  10 -18   38.61    1.86
  -1  10 -18   43.22    2.20
   1  10  18   40.43    2.22
  -1  11  18    6.90    0.89
   1  11 -17   34.54    2.05
   1  11 -17   30.54    1.94
   1  11 -16   69.74    3.40
  -1  11  16   77.65    3.89
  -1  11  15    1.57    1.02
   1  11 -15    2.68    0.97
   1  11 -14   13.23    1.45
   1  11 -14   15.81    1.80
   1  11 -13   57.32    3.43
  -1  11  13   53.37    3.80
   1  11 -12   69.22    3.57
  -1  11  12   72.75    4.53
   1  11 -11   10.64    1.49
   1  11 -11   11.87    2.06
   1  11 -11   12.35    1.75
  -1  11  11   14.84    2.18
   1  11 -10   30.77    2.36
  -1  11  10   36.48    3.22
   1  11 -10   31.05    3.04
   1  11 -10   35.57    2.81
  -1  11  10   33.49    3.17
   1  11  -9   65.64    3.48
   1  11  -9   65.18    4.28
   1  11  -9   64.96    3.82
  -1  11   9   63.54    4.35
  -1  11   9   56.10    4.03
  -1  11   8  138.71    6.41
   1  11  -8  148.05    5.76
   1  11  -8  149.22    6.76
  -1  11   8  143.26    6.87
  -1  11   8  142.60    6.60
   1  11  -8  135.40    6.01
   1  11  -7   35.98    2.51
  -1  11   7   33.62    2.91
  -1  11   7   38.21    3.17
   1  11  -7   37.42    2.79
   1  11  -7   41.25    3.35
  -1  11   7   36.62    3.23
  -1  11   7   44.55    3.59
   1  11  -6  994.97   28.58
  -1  11   6 1037.03   28.51
   1  11  -6 1045.56   27.66
   1  11  -6 1066.59   28.19
  -1  11   6 1013.73   29.48
   1  11  -6  988.20   28.74
  -1  11   6 1015.56   28.76
  -1  11   6 1015.77   29.08
   1  11  -5  808.23   23.58
   1  11  -5  830.33   22.53
  -1  11   5  798.69   23.12
   1  11  -5  812.69   22.29
  -1  11   5  792.04   24.09
   1  11  -5  830.91   23.07
  -1  11   5  871.79   23.73
   1  11  -5  807.90   23.59
  -1  11   5  800.98   23.34
  -1  11   5  837.18   23.89
   1  11  -4  173.83    7.15
   1  11  -4  175.84    6.30
  -1  11   4  158.49    6.50
   1  11  -4  168.15    6.06
  -1  11   4  157.99    6.34
  -1  11   4  162.10    6.90
   1  11  -4  166.65    7.02
  -1  11   4  154.59    6.87
   1  11  -4  167.63    6.59
  -1  11   4  170.79    6.92
  -1  11   4  158.08    6.70
  -1  11   4  162.24    7.19
  -1  11   3   74.99    4.70
   1  11  -3   74.00    4.41
  -1  11   3   73.37    3.87
  -1  11   3   82.47    3.98
   1  11  -3   81.50    3.73
  -1  11   3   66.15    3.73
   1  11  -3   80.98    3.72
   1  11  -3   72.89    3.64
   1  11  -3   85.75    4.20
  -1  11   3   76.08    4.08
  -1  11   3   78.09    4.52
  -1  11   3   79.39    4.32
  -1  11   3   76.20    4.27
   1  11  -3   74.48    4.30
   1  11  -2   16.71    2.23
  -1  11   2   17.70    2.34
  -1  11   2   18.08    1.85
   1  11  -2   20.26    1.81
  -1  11   2   19.76    1.88
   1  11  -2   21.60    1.86
  -1  11   2   18.28    1.81
   1  11  -2   20.97    1.85
   1  11  -2   22.55    2.36
   1  11  -2   20.71    2.32
  -1  11   2   21.25    2.14
  -1  11   2   21.50    2.12
  -1  11   2   19.59    1.98
  -1  11   2   18.36    1.98
  -1  11   2   16.30    1.94
   1  11  -2   19.31    2.01
  -1  11   2   19.77    2.17
   1  11  -1  261.92    9.49
  -1  11   1  241.07    9.42
  -1  11   1  245.98    8.32
   1  11  -1  243.78    8.27
  -1  11   1  262.07    8.47
   1  11  -1  250.44    8.33
  -1  11   1  252.27    8.37
   1  11  -1  239.67    8.22
   1  11  -1  254.34    9.14
   1  11  -1  249.25    8.81
  -1  11   1  248.95    8.67
  -1  11   1  234.98    8.69
   1  11  -1  250.03    8.89
  -1  11   1  251.59    8.85
  -1  11   1  227.98    8.82
  -1  11   1  245.21    8.87
  -1  11   1  237.81    8.64
   1  11   0  200.74    8.33
  -1  11   0  196.30    8.20
  -1  11   0  223.48    7.35
   1  11   0  206.99    7.26
   1  11   0  206.94    7.36
  -1  11   0  204.02    7.31
  -1  11   0  202.92    7.20
   1  11   0  204.35    7.31
  -1  11   0  206.19    7.25
   1  11   0  204.69    7.68
   1  11   0  219.44    8.06
  -1  11   0  203.60    7.84
  -1  11   0  204.77    7.75
   1  11   0  188.17    7.50
  -1  11   0  200.69    7.50
   1  11   0  222.34    7.98
  -1  11   0  211.01    7.57
  -1  11   0  198.50    7.72
   1  11   1    0.66    1.29
  -1  11  -1    2.16    1.26
   1  11   1   -0.13    0.79
   1  11   1    0.43    0.81
  -1  11  -1    0.38    0.71
  -1  11  -1    0.86    0.77
  -1  11  -1    0.12    0.71
   1  11   1    0.43    0.90
   1  11   1    0.56    1.02
   1  11   1    0.63    1.06
  -1  11  -1    0.44    0.86
   1  11   1    1.05    1.00
  -1  11  -1    1.20    1.24
  -1  11  -1   -0.30    0.86
   1  11   1    1.23    1.29
  -1  11  -1    0.84    1.30
   1  11   1    0.55    0.84
   1  11   2    3.02    1.64
  -1  11  -2    3.04    1.36
   1  11   2    2.16    1.03
   1  11   2    2.17    0.99
  -1  11  -2    4.37    0.95
  -1  11  -2    2.67    0.97
   1  11   2    2.18    1.11
   1  11   2    3.42    1.22
  -1  11  -2    2.57    1.30
  -1  11  -2    3.06    1.03
   1  11   2    5.64    1.60
   1  11   2    3.64    1.26
  -1  11  -2    5.18    1.56
   1  11   2    1.93    1.21
   1  11   3  116.46    6.07
   1  11   3  105.76    4.79
  -1  11  -3  113.49    4.64
   1  11   3  107.86    5.10
  -1  11  -3  109.36    4.67
   1  11   3  108.31    5.49
   1  11   3  107.54    5.31
   1  11   3  111.57    5.41
  -1  11  -3  104.33    5.16
   1  11   3  119.01    5.13
   1  11   3  108.28    5.55
  -1  11  -3  115.87    4.93
  -1  11  -3  118.21    5.39
   1  11   4    5.32    1.75
  -1  11  -4    3.84    0.92
  -1  11  -4    5.79    1.11
   1  11   4    3.96    1.28
   1  11   4    4.40    1.10
  -1  11  -4    3.97    1.55
  -1  11  -4    4.50    1.11
   1  11   4    2.74    1.35
   1  11   4    5.01    1.48
   1  11   4    5.21    1.45
  -1  11  -4    4.06    1.38
   1  11   4    5.81    1.48
   1  11   5    0.52    1.41
  -1  11  -5    1.57    0.86
   1  11   5    0.58    1.11
  -1  11  -5    0.74    1.29
  -1  11  -5    1.33    0.95
   1  11   5    1.04    1.05
   1  11   5   -0.24    1.11
   1  11   5    1.26    1.14
  -1  11  -5    0.54    1.28
   1  11   6   20.97    2.38
  -1  11  -6   25.97    2.07
   1  11   6   25.58    2.68
  -1  11  -6   27.52    2.59
   1  11   6   23.35    2.81
  -1  11  -6   21.50    2.04
   1  11   7   -0.22    1.11
   1  11   7    0.81    1.18
   1  11   7    0.46    1.22
  -1  11  -7    0.93    1.26
  -1  11  -7    0.32    1.01
   1  11   8  114.49    5.85
  -1  11  -8  106.69    4.98
  -1  11  -8  104.76    5.28
   1  11   8   96.67    5.95
   1  11   9    4.55    1.65
  -1  11  -9    5.35    1.32
   1  11   9    6.31    1.71
   1  11  10  259.93   10.67
  -1  11 -10  303.63   10.00
  -1  11 -11    0.67    0.97
   1  11  11    1.96    1.48
   1  11  12  317.46   11.71
   1 -11  13    1.62    1.13
   1  11  13    2.03    1.37
  -1  11 -13    3.46    1.14
   1 -11  14    9.60    1.62
  -1  11 -14    8.05    1.56
  -1  11 -14    5.83    1.28
   1 -11  15   -0.13    0.90
  -1  11 -15    0.11    0.76
   1  11  15    1.24    1.09
  -1  11 -15    0.13    0.92
  -1  11 -16   40.02    2.20
  -1  11 -16   40.26    2.44
   1  11  16   40.08    2.73
  -1  11 -17   34.32    1.80
   1  11  17   36.68    2.27
  -1  11 -17   39.26    2.17
  -1  12  17   51.89    2.49
   1  12 -16   56.02    2.72
  -1  12  16   57.26    2.95
   1  12 -15    1.16    1.11
  -1  12  15    0.59    0.89
   1  12 -15    1.55    0.82
   1  12 -14    3.64    0.87
  -1  12  14    2.75    1.19
   1  12 -14    3.18    1.06
   1  12 -13   40.39    2.47
   1  12 -13   44.22    2.92
   1  12 -12   54.92    3.41
  -1  12  12   56.09    3.83
   1  12 -11   32.50    2.39
  -1  12  11   34.06    3.01
   1  12 -11   33.76    2.99
   1  12 -10  106.03    4.68
   1  12 -10  108.98    5.13
  -1  12  10   98.45    5.39
  -1  12  10   93.83    5.42
   1  12 -10  100.81    5.33
   1  12  -9   12.20    1.61
   1  12  -9   11.22    1.72
  -1  12   9   15.98    2.18
   1  12  -9   10.23    2.09
  -1  12   9   14.02    2.11
  -1  12   8   41.15    3.29
   1  12  -8   45.33    2.88
   1  12  -8   44.94    3.21
  -1  12   8   45.05    3.64
  -1  12   8   38.28    3.29
   1  12  -8   42.49    3.51
  -1  12   7  168.24    7.25
   1  12  -7  172.57    6.57
   1  12  -7  166.45    7.39
  -1  12   7  165.94    7.39
   1  12  -7  178.18    7.06
  -1  12   7  173.14    7.72
   1  12  -6  168.33    7.26
   1  12  -6  153.92    6.21
  -1  12   6  152.69    6.78
   1  12  -6  152.93    6.66
  -1  12   6  164.46    7.10
   1  12  -6  166.06    7.28
  -1  12   6  169.93    7.46
   1  12  -5    8.11    1.90
   1  12  -5    8.92    1.34
   1  12  -5    8.40    1.33
  -1  12   5    8.52    1.64
   1  12  -5    9.21    1.63
  -1  12   5    9.42    1.72
  -1  12   5   10.23    1.83
   1  12  -5    6.93    1.81
   1  12  -4    1.51    1.49
   1  12  -4    1.89    0.85
  -1  12   4    3.43    1.14
   1  12  -4    2.29    0.90
  -1  12   4    2.10    1.33
   1  12  -4    2.46    0.94
  -1  12   4    2.07    1.23
   1  12  -4    3.09    1.24
   1  12  -4    2.02    1.52
   1  12  -4    2.90    1.50
  -1  12   4    1.54    1.08
  -1  12   4    3.50    1.26
  -1  12   4    2.14    1.22
  -1  12   4    1.41    1.21
   1  12  -3  237.85    9.25
   1  12  -3  229.94    8.21
   1  12  -3  243.08    8.19
  -1  12   3  226.58    8.36
   1  12  -3  238.36    8.14
  -1  12   3  232.41    8.47
  -1  12   3  230.35    8.98
  -1  12   3  227.82    9.17
   1  12  -3  233.61    9.03
   1  12  -3  245.04    9.06
  -1  12   3  231.35    8.78
  -1  12   3  240.98    9.07
  -1  12   3  242.04    8.82
   1  12  -3  238.86    8.83
  -1  12   2  157.32    7.30
   1  12  -2  160.12    7.16
   1  12  -2  155.66    5.98
  -1  12   2  149.07    6.13
   1  12  -2  149.77    5.95
   1  12  -2  155.82    6.08
  -1  12   2  144.90    6.09
  -1  12   2  145.49    6.08
  -1  12   2  144.24    6.45
  -1  12   2  144.89    6.73
   1  12  -2  157.91    6.55
   1  12  -2  155.27    6.64
  -1  12   2  142.19    6.47
  -1  12   2  146.61    6.39
   1  12  -2  153.46    6.74
  -1  12   1   17.65    2.42
   1  12  -1   15.12    2.41
   1  12  -1   15.72    1.75
   1  12  -1   14.16    1.74
  -1  12   1   15.41    1.79
  -1  12   1   14.51    1.74
   1  12  -1   17.27    1.83
  -1  12   1   14.37    1.81
   1  12  -1   12.71    1.66
  -1  12   1   17.81    2.10
   1  12  -1   15.94    2.10
  -1  12   1   17.02    2.00
  -1  12   1   15.67    2.04
  -1  12   1   18.65    2.16
   1  12  -1   16.50    2.26
  -1  12   1   16.63    2.05
   1  12  -1   18.70    2.13
   1  12   0    0.24    1.58
  -1  12   0    1.16    1.46
  -1  12   0    2.56    1.12
  -1  12   0    0.14    0.77
  -1  12   0   -0.29    0.88
   1  12   0    0.76    0.88
   1  12   0   -0.61    0.89
   1  12   0    0.29    0.86
  -1  12   0    0.73    0.89
  -1  12   0    1.55    1.02
   1  12   0    0.19    0.93
  -1  12   0    2.36    1.36
  -1  12   0    0.96    1.42
   1  12   0    0.82    1.21
   1  12   0   -0.39    1.49
  -1  12   0    0.56    1.05
  -1  12   0    0.18    0.92
   1  12   0    0.39    1.02
   1  12   0    1.08    1.30
  -1  12  -1    0.45    1.32
   1  12   1    0.76    1.59
  -1  12  -1    0.44    0.83
   1  12   1    1.61    1.02
  -1  12  -1    0.99    0.80
  -1  12  -1    0.75    1.01
   1  12   1    0.59    0.86
  -1  12  -1    0.56    0.80
   1  12   1    1.75    1.27
  -1  12  -1    0.18    1.24
   1  12   1    0.19    0.94
  -1  12  -1    0.38    1.25
  -1  12  -1   -1.15    1.03
   1  12   1   -0.41    1.07
   1  12   1   -0.84    1.26
  -1  12  -1    2.40    1.16
   1  12   1   -0.20    1.31
   1  12   1    0.79    1.15
  -1  12  -2   71.69    4.42
   1  12   2   67.09    4.66
  -1  12  -2   64.31    3.49
  -1  12  -2   65.50    3.51
   1  12   2   64.20    3.62
  -1  12  -2   65.80    3.54
   1  12   2   61.66    3.72
   1  12   2   62.61    4.01
  -1  12  -2   65.26    4.03
   1  12   2   69.99    4.10
  -1  12  -2   62.07    3.97
  -1  12  -2   59.84    3.55
   1  12   2   68.89    4.30
  -1  12  -2   67.93    3.84
   1  12   2   68.60    4.13
   1  12   2   64.97    4.25
   1  12   2   67.24    3.86
   1  12   3    3.51    1.73
  -1  12  -3    4.30    1.16
   1  12   3    4.18    1.32
  -1  12  -3    4.63    1.15
   1  12   3    4.81    1.19
   1  12   3    5.73    1.47
  -1  12  -3    4.97    1.65
   1  12   3    4.47    1.43
  -1  12  -3    6.72    1.68
  -1  12  -3    1.99    0.95
   1  12   3    4.70    1.31
   1  12   3    3.70    1.38
   1  12   4   70.84    5.03
  -1  12  -4   73.48    3.73
  -1  12  -4   81.54    3.97
   1  12   4   81.95    4.50
   1  12   4   78.75    4.68
   1  12   4   77.61    4.74
   1  12   4   81.97    4.66
   1  12   4   79.54    4.91
  -1  12  -4   73.48    4.39
  -1  12  -4   74.16    4.37
  -1  12  -4   78.39    4.16
  -1  12  -5   38.86    2.66
   1  12   5   41.93    3.31
  -1  12  -5   45.37    2.87
  -1  12  -5   43.21    3.00
   1  12   5   41.26    3.60
   1  12   5   48.18    3.60
  -1  12  -5   48.19    3.50
  -1  12  -5   47.50    3.47
  -1  12  -6  108.08    4.87
  -1  12  -6  108.33    4.69
   1  12   6  111.93    5.67
  -1  12  -6  111.93    5.49
  -1  12  -6  109.79    5.12
   1  12   6  112.46    5.84
  -1  12  -6  110.57    5.62
   1  12   6   99.97    5.90
  -1  12  -7    1.04    0.90
  -1  12  -7   -1.17    1.46
   1  12   7   -0.47    1.12
  -1  12  -7    1.45    1.56
   1  12   7    0.55    1.31
  -1  12  -7    2.22    1.09
  -1  12  -8  105.75    4.72
  -1  12  -8   92.18    5.17
   1  12   8   91.61    5.59
   1  12   8   93.23    5.39
  -1  12  -8   97.50    4.86
  -1  12  -8   94.35    5.03
  -1  12  -9    5.52    1.24
  -1  12  -9    3.99    1.27
   1  12   9    7.93    1.88
  -1  12  -9    5.20    1.70
  -1  12 -10  552.66   16.42
  -1  12 -10  554.23   17.39
  -1  12 -10  588.31   17.01
   1  12  10  553.75   17.94
  -1  12 -11   35.39    2.54
  -1  12 -11   37.34    3.11
   1  12  11   31.07    3.05
   1  12  12  154.59    6.98
  -1  12 -12  148.44    6.17
  -1  12 -13    0.84    0.73
  -1  12 -13    0.59    0.96
  -1  12 -13   -0.64    1.15
  -1  12 -14   26.33    1.91
   1  12  14   28.08    2.48
  -1  12 -14   30.11    2.24
  -1  12 -14   22.24    2.07
  -1  12 -15   22.81    1.65
   1  12  15   26.31    2.18
  -1  12 -15   21.96    1.85
  -1  12 -16   61.58    2.62
   1 -12  16   60.17    2.69
  -1  12 -16   70.46    3.08
   1  12  16   68.88    3.29
   1  12  17   37.82    2.00
  -1  13  16   25.40    1.70
  -1  13  15   24.47    1.90
   1  13 -15   27.30    1.87
   1  13 -15   21.07    1.76
   1  13 -14    2.81    0.98
  -1  13  14    3.12    1.04
   1  13 -14    1.28    1.10
   1  13 -13    5.38    0.95
  -1  13  13    5.27    1.25
   1  13 -13    4.04    1.08
   1  13 -13    2.15    1.34
   1  13 -12   22.00    1.79
   1  13 -12   21.85    2.36
   1  13 -12   20.51    2.05
  -1  13  12   20.23    2.20
   1  13 -11    9.55    1.37
   1  13 -11    9.63    1.83
  -1  13  11   10.32    1.70
   1  13 -11    8.18    1.48
   1  13 -10    2.04    0.94
  -1  13  10    1.58    1.23
   1  13 -10    1.24    0.99
  -1  13  10    2.91    1.28
   1  13 -10    1.72    1.33
   1  13  -9   25.52    2.18
   1  13  -9   30.74    2.93
  -1  13   9   36.39    3.05
   1  13  -9   31.00    2.67
  -1  13   9   29.86    2.93
   1  13  -8  233.27    8.23
  -1  13   8  237.72    9.55
   1  13  -8  228.41    8.75
   1  13  -8  236.23    9.16
  -1  13   8  231.79    9.07
   1  13  -8  233.48    9.15
   1  13  -7   15.50    1.78
  -1  13   7   13.72    1.98
   1  13  -7   23.19    2.31
   1  13  -7   15.10    2.34
  -1  13   7   15.50    2.14
   1  13  -7   16.18    2.47
  -1  13   7   17.56    2.33
  -1  13   6   79.23    4.59
   1  13  -6   75.25    3.99
  -1  13   6   79.41    4.87
   1  13  -6   85.05    4.62
   1  13  -6   76.73    4.78
   1  13  -6   82.92    4.87
  -1  13   6   80.13    4.63
   1  13  -5   26.45    2.93
   1  13  -5   30.19    2.43
  -1  13   5   27.93    2.65
   1  13  -5   24.73    2.79
  -1  13   5   28.43    2.83
   1  13  -5   28.05    2.59
   1  13  -5   27.47    2.92
  -1  13   5   28.04    2.67
   1  13  -4  524.20   16.93
   1  13  -4  521.06   15.67
  -1  13   4  530.70   16.21
   1  13  -4  522.22   15.50
   1  13  -4  544.56   16.74
  -1  13   4  487.68   16.61
   1  13  -4  536.72   16.80
  -1  13   4  499.59   16.33
   1  13  -4  550.62   16.57
  -1  13   4  529.51   16.36
   1  13  -3   15.92    2.36
   1  13  -3   18.80    1.97
  -1  13   3   13.86    1.81
  -1  13   3   16.43    2.04
   1  13  -3   17.41    1.90
   1  13  -3   15.45    1.79
   1  13  -3   19.67    2.10
   1  13  -3   16.35    2.13
  -1  13   3   16.51    2.24
  -1  13   3   18.19    2.30
   1  13  -3   20.98    2.61
   1  13  -3   18.85    2.42
  -1  13   3   12.54    1.95
   1  13  -2    0.50    1.43
  -1  13   2    2.75    1.21
   1  13  -2    1.43    1.00
   1  13  -2    3.14    1.09
   1  13  -2    2.48    1.03
  -1  13   2    0.85    1.06
  -1  13   2    2.35    1.40
   1  13  -2    0.20    1.34
   1  13  -2    0.83    1.16
  -1  13   2    0.21    1.03
  -1  13   2    1.41    1.15
   1  13  -2    1.07    1.48
   1  13  -1   59.79    4.49
  -1  13   1   58.22    4.27
   1  13  -1   65.68    3.69
   1  13  -1   59.46    3.56
  -1  13   1   56.58    3.50
  -1  13   1   66.92    3.72
  -1  13   1   57.95    3.52
   1  13  -1   57.25    3.49
   1  13  -1   57.64    3.88
  -1  13   1   63.05    4.07
  -1  13   1   68.32    4.04
  -1  13   1   61.20    3.85
   1  13  -1   62.07    4.01
   1  13  -1   54.25    4.04
   1  13  -1   52.24    3.83
  -1  13   0   59.30    4.28
   1  13   0   60.76    4.53
  -1  13   0   64.51    3.64
  -1  13   0   61.40    3.62
   1  13   0   63.45    3.71
  -1  13   0   66.99    3.70
   1  13   0   66.32    3.72
   1  13   0   53.59    3.78
  -1  13   0   63.76    3.91
   1  13   0   61.21    4.16
  -1  13   0   62.00    3.90
   1  13   0   63.54    4.13
  -1  13   0   63.50    4.08
   1  13   0   62.57    3.96
  -1  13   0   61.21    4.00
   1  13   0   57.15    4.09
  -1  13  -1  404.96   14.13
   1  13   1  433.73   14.89
  -1  13  -1  418.58   13.07
  -1  13  -1  415.45   12.93
   1  13   1  404.95   12.96
  -1  13  -1  417.35   12.97
  -1  13  -1  400.83   12.93
   1  13   1  404.33   13.19
   1  13   1  433.25   13.56
   1  13   1  426.36   13.88
   1  13   1  422.01   13.95
  -1  13  -1  420.85   13.59
  -1  13  -1  416.13   13.68
  -1  13  -1  424.39   13.72
   1  13   1  385.54   13.83
  -1  13  -1  460.01   13.78
   1  13   1  373.85   13.65
  -1  13  -1  397.34   13.21
   1  13   2   39.24    3.68
   1  13   2   34.67    2.85
  -1  13  -2   42.49    2.82
  -1  13  -2   39.32    2.78
   1  13   2   31.17    2.62
  -1  13  -2   35.88    2.77
  -1  13  -2   37.07    2.66
   1  13   2   35.32    2.98
   1  13   2   29.16    2.94
  -1  13  -2   38.28    2.94
  -1  13  -2   36.53    3.11
  -1  13  -2   31.44    3.00
  -1  13  -2   34.56    2.75
   1  13   2   38.77    3.19
   1  13   2   40.27    3.35
   1  13   3   92.69    5.89
   1  13   3   95.32    4.73
  -1  13  -3  100.90    4.63
   1  13   3  100.51    5.16
  -1  13  -3  103.63    4.75
  -1  13  -3   92.76    5.10
   1  13   3  100.63    5.59
   1  13   3  100.06    5.33
  -1  13  -3  100.69    5.03
   1  13   3  101.19    5.61
  -1  13  -3   97.62    5.20
   1  13   3  100.60    5.42
   1  13   4  124.34    5.97
  -1  13  -4  122.87    5.43
  -1  13  -4  133.42    5.46
  -1  13  -4  129.41    6.13
   1  13   4  131.87    6.41
  -1  13  -4  124.10    6.10
  -1  13  -4  125.04    5.82
   1  13   4  130.48    6.57
   1  13   4  121.71    6.11
  -1  13  -5   -0.16    0.90
   1  13   5    1.06    1.24
  -1  13  -5    1.66    1.44
   1  13   5    0.23    1.10
  -1  13  -5    0.60    1.35
  -1  13  -5   -1.10    1.08
   1  13   5    1.57    1.22
  -1  13  -6  109.62    4.86
  -1  13  -6  105.20    4.65
   1  13   6   92.96    5.28
   1  13   6   98.66    5.80
  -1  13  -6  104.89    5.37
  -1  13  -6  109.54    5.20
  -1  13  -6  102.52    5.37
   1  13   6   93.15    5.39
  -1  13  -7    1.54    0.95
  -1  13  -7    0.55    0.81
  -1  13  -7    0.42    1.41
   1  13   7   -0.46    1.06
   1  13   7   -0.54    1.29
  -1  13  -7   -0.18    0.95
  -1  13  -7    1.56    1.43
  -1  13  -8  342.87   10.82
  -1  13  -8  306.29   10.28
  -1  13  -8  318.12   11.17
   1  13   8  337.75   11.93
  -1  13  -8  329.00   11.56
   1  13   8  328.52   12.35
  -1  13  -8  345.07   11.29
  -1  13  -9   49.37    3.10
  -1  13  -9   51.25    2.94
  -1  13  -9   58.45    3.86
   1  13   9   55.77    3.93
  -1  13 -10  114.03    4.91
   1  13  10  117.21    5.85
  -1  13 -10  108.17    5.48
  -1  13 -10  106.75    5.10
   1  13  11    1.25    1.13
  -1  13 -11    3.19    1.10
  -1  13 -12   68.47    3.43
  -1  13 -12   74.79    3.85
  -1  13 -12   76.37    4.06
   1  13  12   73.08    4.25
  -1  13 -13    4.20    0.99
  -1  13 -13    3.86    1.26
  -1  13 -13    3.18    1.06
   1  13  13    3.91    1.21
  -1  13 -14   22.60    1.62
   1  13  14   21.24    1.99
  -1  13 -14   21.01    1.75
  -1  13 -14   20.64    1.83
  -1  13 -15   17.55    1.28
  -1  13 -15   18.44    1.55
   1  13  15   19.59    1.72
   1  13  16    7.95    1.00
  -1  14  15    4.38    0.79
  -1  14  14   45.45    2.53
   1  14 -14   45.67    2.49
   1  14 -14   43.75    2.44
   1  14 -13   39.17    2.60
  -1  14  13   44.40    2.70
   1  14 -13   39.32    2.50
   1  14 -12   20.49    1.61
  -1  14  12   19.11    1.93
   1  14 -12   19.54    1.91
   1  14 -12   21.73    2.16
   1  14 -11    1.54    0.82
  -1  14  11    0.34    0.92
   1  14 -11    0.77    0.90
   1  14 -11    1.81    1.18
   1  14 -11    1.28    1.15
   1  14 -10   37.79    2.45
   1  14 -10   42.55    3.06
   1  14 -10   36.37    2.78
   1  14 -10   40.45    3.15
  -1  14   9   24.68    2.42
   1  14  -9   24.24    2.36
   1  14  -8    0.14    0.80
   1  14  -8    0.41    1.36
   1  14  -8    1.78    1.43
  -1  14   8    0.20    0.94
  -1  14   8    0.92    1.16
   1  14  -8    0.19    1.00
  -1  14   7    2.22    1.17
   1  14  -7    0.15    0.85
   1  14  -7    1.03    1.44
  -1  14   7   -0.59    0.90
  -1  14   7   -1.18    1.17
   1  14  -7   -1.26    1.34
   1  14  -6  325.97   10.70
  -1  14   6  318.56   11.32
  -1  14   6  317.53   11.23
  -1  14   6  321.56   11.83
   1  14  -6  338.90   11.48
   1  14  -6  335.48   11.69
   1  14  -6  330.15   11.58
   1  14  -5   14.38    1.79
  -1  14   5   16.85    2.13
  -1  14   5   11.05    1.79
   1  14  -5   14.29    2.14
   1  14  -5   12.13    2.14
   1  14  -5   13.64    2.25
  -1  14   5   14.57    2.13
   1  14  -4   39.54    3.50
   1  14  -4   43.21    2.98
  -1  14   4   37.26    3.03
   1  14  -4   34.32    2.67
   1  14  -4   40.32    3.20
   1  14  -4   41.97    3.53
  -1  14   4   34.68    3.13
   1  14  -4   49.31    3.60
   1  14  -3  125.67    6.59
   1  14  -3  121.79    5.55
   1  14  -3  120.46    5.45
  -1  14   3  131.33    5.99
  -1  14   3  137.99    6.31
   1  14  -3  123.91    6.10
  -1  14   3  130.38    6.35
   1  14  -3  135.25    6.35
   1  14  -3  137.85    6.47
   1  14  -3  127.45    6.41
   1  14  -2  275.30   10.56
  -1  14   2  258.97    9.18
   1  14  -2  239.14    8.85
   1  14  -2  258.42    9.04
  -1  14   2  247.36    9.23
   1  14  -2  258.67    9.05
   1  14  -2  272.53    9.80
   1  14  -2  248.03    9.75
   1  14  -2  248.80    9.68
  -1  14   2  250.40    9.59
  -1  14   2  266.21    9.90
  -1  14   2  255.04    9.76
   1  14  -2  242.85    9.81
   1  14  -1   65.40    4.69
  -1  14   1   61.57    3.69
   1  14  -1   56.11    3.55
   1  14  -1   57.88    3.54
  -1  14   1   63.07    3.74
   1  14  -1   57.82    3.90
   1  14  -1   55.57    4.07
   1  14  -1   57.94    4.08
   1  14  -1   60.16    4.03
  -1  14   1   65.25    4.17
  -1  14   1   55.86    3.81
  -1  14   1   57.69    3.86
   1  14   0   22.00    2.96
   1  14   0   17.78    2.05
  -1  14   0   23.32    2.30
  -1  14   0   23.05    2.22
   1  14   0   17.59    2.02
  -1  14   0   26.68    2.41
   1  14   0   20.17    2.37
  -1  14   0   14.76    2.09
   1  14   0   20.70    2.43
   1  14   0   18.37    2.50
  -1  14   0   18.38    2.18
  -1  14   0   23.49    2.52
   1  14   0   23.74    2.69
  -1  14  -1  137.36    6.71
   1  14   1  125.09    6.94
  -1  14  -1  122.70    5.64
   1  14   1  134.13    5.96
   1  14   1  137.79    5.85
  -1  14  -1  126.23    5.65
  -1  14  -1  140.59    5.92
  -1  14  -1  131.64    6.13
   1  14   1  130.97    6.40
  -1  14  -1  130.20    6.15
  -1  14  -1  134.09    6.31
   1  14   1  128.54    6.55
  -1  14  -1  126.61    5.92
   1  14   1  128.76    6.39
   1  14   2   55.67    4.48
   1  14   2   53.86    3.69
   1  14   2   57.62    3.55
  -1  14  -2   58.23    3.46
  -1  14  -2   62.87    3.55
  -1  14  -2   64.24    3.69
   1  14   2   60.37    4.17
   1  14   2   52.40    4.01
  -1  14  -2   50.20    3.71
  -1  14  -2   59.92    3.83
   1  14   2   48.95    3.80
  -1  14  -2   55.89    3.87
  -1  14  -3   53.89    3.37
  -1  14  -3   58.14    3.49
  -1  14  -3   60.99    3.65
   1  14   3   60.48    3.89
  -1  14  -3   59.44    3.56
  -1  14  -3   66.14    4.00
  -1  14  -3   57.51    3.99
  -1  14  -3   68.74    4.21
  -1  14  -3   54.84    3.92
   1  14   3   58.06    4.16
   1  14   3   67.75    4.33
   1  14   3   60.99    4.31
  -1  14  -4   15.88    1.77
  -1  14  -4   19.96    2.12
  -1  14  -4   13.92    1.84
  -1  14  -4   17.94    1.88
   1  14   4   13.41    1.99
   1  14   4   20.04    2.35
   1  14   4   16.84    2.39
  -1  14  -4   19.58    2.29
  -1  14  -4   22.27    2.59
  -1  14  -4   19.06    2.42
   1  14   5  158.03    6.97
  -1  14  -5  154.64    6.16
  -1  14  -5  159.78    6.36
  -1  14  -5  146.31    6.06
  -1  14  -5  160.53    7.00
   1  14   5  152.15    7.34
   1  14   5  156.39    7.08
  -1  14  -5  150.46    6.79
  -1  14  -5  166.74    6.85
  -1  14  -6  388.05   12.23
  -1  14  -6  384.20   12.23
  -1  14  -6  398.10   12.51
   1  14   6  388.63   13.90
  -1  14  -6  410.82   13.07
  -1  14  -6  406.82   13.33
   1  14   6  393.08   13.39
  -1  14  -6  405.63   13.20
  -1  14  -7   78.05    4.01
  -1  14  -7   78.27    3.85
  -1  14  -7   69.81    3.70
   1  14   7   76.98    4.87
  -1  14  -7   79.66    4.47
  -1  14  -7   73.64    4.42
   1  14   7   77.54    4.60
  -1  14  -8   24.09    2.09
  -1  14  -8   28.30    2.14
   1  14   8   23.88    2.55
  -1  14  -8   27.98    2.71
  -1  14  -8   24.48    2.38
   1  14   9    0.41    1.01
  -1  14  -9    1.54    1.13
  -1  14 -10  325.73   10.42
  -1  14 -10  330.87   11.09
  -1  14 -10  342.24   11.00
  -1  14 -11   74.25    3.55
   1  14  11   70.99    4.10
  -1  14 -11   74.63    3.86
  -1  14 -11   79.20    4.05
  -1  14 -12    0.82    0.71
  -1  14 -12    0.26    0.87
  -1  14 -12    1.03    1.07
   1  14  12    0.63    0.95
  -1  14 -13   35.15    2.00
   1  14  13   33.60    2.42
  -1  14 -13   37.28    2.33
  -1  14 -13   32.67    2.17
  -1  14 -14   27.86    1.63
   1  14  14   31.59    2.09
  -1  14 -14   28.92    1.91
   1  15 -13   25.22    1.57
   1  15 -13   26.76    1.85
   1  15 -13   27.35    1.80
  -1  15  13   26.87    1.78
   1  15 -12   42.14    2.31
   1  15 -12   43.68    2.61
   1  15 -12   49.56    2.75
  -1  15  12   50.77    2.75
   1  15 -11   88.35    4.16
  -1  15  11   87.22    4.12
   1  15 -11   93.35    4.24
  -1  15  10    1.76    0.93
   1  15 -10    1.73    1.09
   1  15 -10    0.90    1.17
   1  15 -10    1.82    0.99
   1  15  -9   22.22    1.84
  -1  15   9   24.20    2.19
   1  15  -9   23.06    2.25
   1  15  -9   25.71    2.30
   1  15  -9   19.77    2.27
   1  15  -8    4.43    1.12
   1  15  -8    3.57    0.99
   1  15  -8    3.58    1.40
   1  15  -8    5.16    1.56
  -1  15   8    5.47    1.39
   1  15  -8    5.70    1.39
  -1  15   8    3.98    1.16
   1  15  -7   48.61    3.38
  -1  15   6   33.73    2.84
   1  15  -6   40.28    3.21
   1  15  -6   41.98    3.21
   1  15  -6   41.37    3.24
  -1  15   6   36.26    3.14
   1  15  -5    0.77    0.93
  -1  15   5    1.35    1.20
   1  15  -5    0.60    1.30
   1  15  -5    3.08    1.36
  -1  15   5    1.55    1.04
   1  15  -5    0.81    1.35
  -1  15   4  194.61    7.80
   1  15  -4  194.87    7.43
   1  15  -4  203.50    8.08
   1  15  -4  194.57    8.08
  -1  15   4  195.80    8.19
  -1  15   3    9.63    1.76
   1  15  -3    6.07    1.37
   1  15  -3    8.93    1.92
  -1  15   3    9.80    1.76
   1  15  -3    6.98    1.87
   1  15  -3   11.72    2.01
   1  15  -2   25.01    2.92
   1  15  -2   24.40    2.27
  -1  15   2   16.83    2.12
   1  15  -2   26.22    2.29
   1  15  -2   20.84    2.44
   1  15  -2   21.05    2.57
  -1  15   2   20.01    2.35
   1  15  -2   14.50    2.27
   1  15  -2   23.77    2.56
   1  15  -1   11.17    2.24
   1  15  -1   12.27    1.65
  -1  15   1   11.54    1.75
  -1  15   1   12.08    1.81
   1  15  -1   14.08    1.82
  -1  15   1   10.78    1.83
   1  15  -1   11.65    1.95
  -1  15   1   10.89    1.84
   1  15  -1   13.90    2.06
  -1  15   1   14.04    1.99
   1  15  -1   13.83    2.20
   1  15   0   45.44    3.89
   1  15   0   43.17    3.05
   1  15   0   39.18    2.88
  -1  15   0   44.85    3.15
  -1  15   0   40.57    2.95
   1  15   0   41.81    3.58
   1  15   0   37.34    3.27
  -1  15   0   39.78    3.30
  -1  15   0   40.63    3.18
  -1  15   0   40.10    3.13
   1  15   1   65.69    4.67
   1  15   1   66.73    4.01
   1  15   1   62.26    3.72
  -1  15  -1   65.93    3.74
  -1  15  -1   67.10    3.87
  -1  15  -1   63.57    3.72
   1  15   1   62.24    4.28
  -1  15  -1   70.71    4.24
   1  15   1   64.39    4.42
  -1  15  -1   65.89    4.20
  -1  15  -2    7.74    1.49
  -1  15  -2    7.52    1.41
  -1  15  -2   10.25    1.59
   1  15   2    7.61    1.51
  -1  15  -2    8.43    1.72
   1  15   2    5.59    1.53
   1  15   2   12.47    2.04
  -1  15  -2   15.04    1.97
  -1  15  -2   11.72    1.90
   1  15   2   11.26    2.02
   1  15   3   17.29    2.12
  -1  15  -3   21.82    2.07
  -1  15  -3   21.32    2.15
  -1  15  -3   18.75    1.94
  -1  15  -3   19.60    2.36
   1  15   3   19.55    2.40
  -1  15  -4   94.57    4.65
  -1  15  -4   99.11    4.55
   1  15   4   89.79    4.89
  -1  15  -4   97.68    4.54
   1  15   4   97.11    5.36
  -1  15  -4   91.69    4.98
  -1  15  -5   32.72    2.53
  -1  15  -5   34.63    2.66
  -1  15  -5   33.28    2.44
  -1  15  -5   32.59    2.44
   1  15   5   34.81    3.12
  -1  15  -5   35.91    2.90
  -1  15  -5   32.87    2.92
  -1  15  -5   34.04    2.97
  -1  15  -6    1.05    0.90
  -1  15  -6    2.02    0.94
  -1  15  -6    1.41    1.02
  -1  15  -6    5.01    1.33
  -1  15  -6    3.38    1.48
  -1  15  -7   19.76    1.83
  -1  15  -7   17.58    1.73
  -1  15  -7   21.19    2.21
  -1  15  -8  472.89   14.45
  -1  15  -8  492.91   15.12
  -1  15  -8  519.80   15.25
  -1  15  -9  101.95    4.41
   1  15   9  101.29    4.96
  -1  15  -9  103.83    4.88
  -1  15  -9  108.13    4.89
  -1  15 -10   10.59    1.30
  -1  15 -10   11.12    1.59
   1  15  10   10.64    1.53
  -1  15 -10   11.16    1.56
  -1  15 -11   69.20    3.18
   1  15  11   70.05    3.63
  -1  15 -11   70.93    3.50
  -1  15 -11   70.11    3.51
  -1  15 -12   31.45    1.85
  -1  15 -12   31.00    1.96
  -1  15 -12   29.34    1.96
  -1  15 -12   33.25    2.17
  -1  15 -13    9.82    1.03
  -1  15 -13    7.64    1.06
   1  16 -12   10.03    0.93
   1  16 -12   11.17    1.13
   1  16 -12   12.77    1.23
   1  16 -11    1.55    0.69
   1  16 -11    0.48    0.78
   1  16 -11    0.96    0.76
   1  16 -11    1.17    0.79
   1  16 -10   24.05    1.69
   1  16 -10   24.03    1.96
   1  16 -10   23.86    1.98
   1  16 -10   27.05    2.11
   1  16  -9  171.25    6.06
   1  16  -9  173.92    6.63
   1  16  -9  191.79    6.87
   1  16  -9  179.47    6.57
   1  16  -8    5.56    1.10
   1  16  -8    5.26    1.29
   1  16  -8    2.02    0.98
   1  16  -8    6.27    1.40
   1  16  -7   25.43    2.06
   1  16  -7   28.06    2.43
   1  16  -7   30.02    2.58
   1  16  -7   28.60    2.53
  -1  16   7   26.50    2.44
   1  16  -6  106.12    4.66
   1  16  -6  113.26    5.18
  -1  16   6  102.12    5.18
   1  16  -6  111.36    5.27
   1  16  -6  113.77    5.38
   1  16  -5   28.21    2.26
  -1  16   5   30.76    2.57
   1  16  -5   32.18    2.82
   1  16  -5   31.43    2.73
  -1  16   5   35.54    2.86
   1  16  -5   33.76    2.79
   1  16  -4    1.55    0.93
   1  16  -4    1.41    1.17
   1  16  -4    1.75    1.09
  -1  16   4    3.32    1.21
   1  16  -3    3.24    1.43
   1  16  -3    3.12    1.36
   1  16  -3    3.63    1.38
   1  16  -2    6.59    1.68
   1  16  -2    7.03    1.54
   1  16  -2    4.90    1.46
  -1  16   1   35.15    2.94
   1  16  -1   37.97    3.10
   1  16  -1   31.23    3.00
   1  16   0    0.21    1.04
  -1  16   0   -0.19    0.96
   1  16   0    0.44    1.11
  -1  16   0   -0.39    1.05
  -1  16  -1   16.20    2.08
  -1  16  -1   20.95    2.25
   1  16   1   20.71    2.41
   1  16   1   17.82    2.24
  -1  16  -2   13.08    1.85
   1  16   2   13.65    1.93
  -1  16  -2   15.60    1.98
   1  16   3   49.06    3.45
  -1  16  -3   53.36    3.49
  -1  16  -3   50.37    3.43
  -1  16  -4   31.94    2.37
  -1  16  -4   32.33    2.36
  -1  16  -4   33.65    2.73
  -1  16  -4   30.23    2.64
  -1  16  -5    0.63    0.76
  -1  16  -5    3.02    1.10
  -1  16  -5    3.26    1.01
  -1  16  -5    0.67    1.05
  -1  16  -5    2.25    1.19
  -1  16  -5    5.09    1.37
  -1  16  -6  129.55    5.14
  -1  16  -6  111.26    4.63
  -1  16  -6  110.04    5.19
  -1  16  -6  115.06    5.30
  -1  16  -6  119.12    5.30
  -1  16  -7   11.64    1.51
  -1  16  -7   10.75    1.63
  -1  16  -7   10.22    1.56
  -1  16  -7   13.09    1.75
  -1  16  -8    0.72    0.86
  -1  16  -8    1.38    1.02
  -1  16  -8    0.28    0.92
  -1  16  -8    0.88    1.03
  -1  16  -9    8.96    1.25
  -1  16  -9    7.96    1.38
  -1  16  -9   10.28    1.34
  -1  16  -9   10.61    1.47
  -1  16 -10   20.61    1.65
  -1  16 -10   22.29    1.84
  -1  16 -10   20.70    1.72
  -1  16 -10   22.03    1.77
  -1  16 -11   88.62    3.48
  -1  16 -11   90.84    3.77
  -1  16 -12   20.91    1.34
   1  17 -10    1.97    0.73
   1  17  -9    8.53    0.98
   1  17  -9    8.86    1.20
   1  17  -9    9.48    1.24
   1  17  -9   10.43    1.26
   1  17  -8   19.38    1.47
   1  17  -8   19.92    1.81
   1  17  -8   20.98    1.85
   1  17  -8   18.94    1.70
   1  17  -7  111.47    4.26
   1  17  -7  114.65    4.84
   1  17  -7  113.25    4.83
   1  17  -7  103.83    4.55
   1  17  -6   14.70    1.45
   1  17  -6   15.58    1.78
   1  17  -6   18.86    1.93
   1  17  -6   17.19    1.86
   1  17  -5    3.44    0.95
  -1  17   5    2.30    0.92
   1  17  -5    2.26    1.09
   1  17  -5    2.08    1.00
   1  17  -4    5.38    1.10
   1  17  -4    6.11    1.38
  -1  17   4    5.48    1.18
   1  17  -4    6.03    1.38
  -1  17   3    0.73    0.89
   1  17  -3    1.69    0.86
   1  17  -3    1.05    1.02
  -1  17   3    1.57    0.97
   1  17  -3    1.76    1.02
  -1  17   2    0.59    0.82
   1  17  -2    0.49    0.80
  -1  17   2    0.77    0.83
   1  17  -2   -0.36    1.03
   1  17  -2    0.54    1.09
  -1  17   1   10.72    1.53
   1  17  -1   13.72    1.86
   1  17  -1   14.30    1.93
  -1  17   1   14.06    1.65
  -1  17   0   17.17    1.79
   1  17   0   13.98    1.60
  -1  17   0   15.49    1.84
   1  17   0   16.49    2.05
   1  17   1   57.40    3.20
  -1  17  -1   58.43    3.23
  -1  17  -1   52.55    3.10
  -1  17  -1   56.21    3.44
  -1  17  -2   86.24    4.04
  -1  17  -2   87.81    4.03
  -1  17  -2   86.10    4.37
  -1  17  -2   82.28    4.22
  -1  17  -3    9.55    1.31
  -1  17  -3   11.39    1.46
  -1  17  -3    9.37    1.54
  -1  17  -3    8.70    1.45
  -1  17  -4   36.94    2.44
  -1  17  -4   33.82    2.27
  -1  17  -4   39.44    2.69
  -1  17  -4   39.19    2.72
  -1  17  -5   33.27    2.13
  -1  17  -5   39.58    2.47
  -1  17  -5   38.43    2.67
  -1  17  -6   26.91    1.98
  -1  17  -6   27.04    2.18
  -1  17  -7    0.51    0.76
  -1  17  -7    0.77    0.86
  -1  17  -8  280.36    8.45
  -1  17  -8  272.45    8.78
  -1  17  -9   56.59    2.56
  -1  17  -9   52.58    2.73
  -1  17 -10    3.08    0.67
   1  18  -7   36.11    1.78
   1  18  -7   42.28    2.32
   1  18  -6    5.52    0.82
   1  18  -6    5.58    1.06
   1  18  -5   48.55    2.79
   1  18  -5   53.89    2.93
   1  18  -4    3.35    1.01
   1  18  -4    3.89    1.09
   1  18  -3    7.57    1.25
   1  18  -3    4.30    1.04
   1  18  -2    0.97    0.84
  -1  18   1   11.50    1.37
  -1  18   0    6.16    1.07
  -1  18  -1    0.42    0.69
  -1  18  -2  123.90    4.71
  -1  18  -2  132.44    5.10
  -1  18  -3   32.23    1.99
  -1  18  -3   34.17    2.27
  -1  18  -4   12.40    1.31
  -1  18  -4   13.44    1.46
  -1  18  -5    7.71    1.01
  -1  18  -5    9.12    1.22
  -1  18  -6  114.45    4.10
  -1  18  -6  110.18    4.33
  -1  18  -7  139.41    4.62
  -1  18  -8    0.17    0.45
   2   0 -21    0.70    0.92
   2   0 -21    1.30    0.98
   2   0 -20   29.78    2.08
   2   0 -20   30.15    2.31
   2   0 -20   36.36    2.25
   2   0 -20   31.46    2.69
   2   0 -20   33.94    2.21
  -2   0  20   31.48    2.26
   2   0 -19    1.91    0.96
   2   0 -19    0.25    0.93
   2   0 -19    1.75    1.38
   2   0 -19   -0.64    0.86
   2   0 -18   22.42    2.05
   2   0 -18   19.31    2.69
   2   0 -18   23.97    2.15
   2   0 -18   21.42    2.05
   2   0 -17    0.63    1.02
  -2   0  17    0.71    1.55
   2   0 -17   -0.27    1.62
   2   0 -17   -0.16    0.97
   2   0 -16  249.59    8.95
  -2   0  16  263.61   10.38
   2   0 -16  252.40    8.95
   2   0 -16  257.87    9.00
  -2   0  15   -0.52    1.77
   2   0 -15    0.96    1.01
   2   0 -15   -0.31    1.04
  -2   0  14   15.67    2.57
   2   0 -14   15.85    1.90
   2   0 -14   14.46    1.76
   2   0 -14   14.74    1.81
  -2   0  13    1.38    1.44
   2   0 -13    0.14    0.89
   2   0 -13   -0.40    0.92
  -2   0  12    7.45    1.72
   2   0 -12    6.94    1.27
   2   0 -12    6.19    1.21
  -2   0  11   -0.36    1.22
   2   0 -11    0.54    0.77
   2   0 -11    0.11    0.83
  -2   0  10  263.74    9.24
  -2   0  10  276.74    8.80
   2   0 -10  272.44    8.35
   2   0 -10  267.63    8.20
  -2   0   9    0.92    1.09
  -2   0   9   -0.11    0.75
   2   0  -9    0.57    0.72
   2   0  -9   -0.25    0.74
   2   0  -9   -0.39    0.62
  -2   0   8  519.46   14.92
  -2   0   8  533.63   14.53
  -2   0   8  525.52   14.85
   2   0  -8  511.34   14.09
   2   0  -8  506.23   14.01
  -2   0   8  533.70   13.70
  -2   0   7    0.23    0.64
  -2   0   7    0.10    0.87
   2   0  -7    0.17    0.59
  -2   0   7    0.86    0.46
  -2   0   6    1.50    0.70
  -2   0   6    1.53    0.83
   2   0  -6    1.59    0.57
   2   0  -6    1.24    0.63
   2   0  -6    1.45    0.52
  -2   0   6    1.89    0.50
   2   0  -5    0.88    0.51
   2   0  -5    1.85    0.56
  -2   0   5    0.32    0.55
  -2   0   5    0.36    0.67
   2   0  -4  773.77   19.53
   2   0  -4  770.73   19.51
  -2   0   4  747.62   19.64
  -2   0   4  768.65   19.67
  -2   0   4  776.58   19.59
   2   0  -3    0.28    0.48
   2   0  -3    0.31    0.50
  -2   0   3    0.14    0.52
  -2   0   3    0.10    0.53
   2   0  -3    0.14    0.49
   2   0  -2 4508.68  111.72
   2   0  -2 4493.42  111.71
  -2   0   2 4493.35  111.64
   2   0  -2 4688.74  111.33
  -2   0   2 4516.04  111.64
   2   0  -2 4447.26  111.72
  -2   0   2 4442.87  111.64
  -2   0   1    1.53    0.35
   2   0   0 1082.78   26.88
   2   0   1    0.48    0.35
   2   0   1    0.16    0.37
   2   0   2 8369.65  199.54
  -2   0  -2 8526.15  199.56
   2   0   2 8124.37  199.51
   2   0   2 8163.33  199.55
  -2   0  -3    0.38    0.50
  -2   0  -3    0.04    0.60
   2   0   3    0.65    0.50
   2   0   3    0.51    0.46
   2   0   3    0.08    0.48
  -2   0  -4   16.66    1.01
   2   0   4   16.77    1.14
   2   0   4   18.04    1.24
  -2   0  -4   17.03    1.25
   2   0   4   17.97    1.13
   2   0   5    0.64    0.59
   2   0   5    0.40    0.70
  -2   0  -5    0.54    0.63
   2   0   6   60.12    2.64
   2   0   6   60.91    2.74
  -2   0  -6   61.85    2.76
   2   0   7    1.39    0.67
   2   0   7    1.40    0.94
  -2   0  -7    0.38    0.83
   2   0   8   22.39    1.98
   2   0   8   26.42    1.92
  -2   0  -8   25.46    1.99
   2   0   9   -0.39    1.06
   2   0   9    0.12    0.81
  -2   0  -9    0.50    0.86
  -2   0  -9    0.39    0.89
   2   0  10  113.94    5.02
  -2   0 -10  110.10    4.41
  -2   0 -10  100.95    4.41
  -2   0 -10  101.41    4.74
   2   0  11    0.79    1.03
   2   0  11    0.90    1.29
  -2   0 -11    0.53    0.90
  -2   0 -11    0.48    0.90
   2   0  12   72.45    4.13
  -2   0 -12   73.45    3.67
  -2   0 -12   68.15    3.69
  -2   0 -12   73.86    4.27
   2   0  13    0.19    1.10
  -2   0 -13    0.14    1.01
  -2   0 -13    0.64    1.21
  -2   0 -13   -0.30    1.01
   2   0  14  859.83   24.13
  -2   0 -14  796.75   24.30
  -2   0 -14  830.52   23.03
  -2   0 -14  816.15   23.24
  -2   0 -15    0.49    1.08
  -2   0 -15   -0.74    1.57
  -2   0 -16  242.08   10.02
  -2   0 -16  253.82    8.86
  -2   0 -16  248.59    8.73
   2   0  16  236.32   10.02
  -2   0 -17   -0.25    1.53
  -2   0 -17   -0.77    1.03
   2   0  17    0.49    1.47
  -2   0 -18  128.71    5.42
  -2   0 -18  131.02    5.46
  -2   0 -19    0.26    0.90
  -2   0 -19    0.77    1.02
  -2   0 -19   -0.39    0.96
   2   0  19    1.90    1.09
  -2   0 -20   74.19    4.11
  -2   0 -20   81.19    3.66
  -2   0 -20   85.74    3.72
   2   0  20   80.69    3.76
  -2   0 -20   82.21    3.67
  -2   0 -21    0.08    0.64
  -2   0 -21    0.79    0.93
  -2   0 -21    0.16    0.64
   2  -1 -21   17.68    1.83
   2   1 -21   20.10    1.67
   2  -1 -21   20.17    1.74
  -2  -1  21   17.23    1.47
   2   1 -20    7.98    1.42
   2  -1 -20    5.30    1.02
   2   1 -20    5.65    1.11
   2  -1 -20    6.30    1.12
   2   1 -20    6.91    1.13
   2  -1 -20    6.55    1.10
   2   1 -20    4.66    1.40
   2   1 -20    6.75    1.11
   2  -1 -20    6.47    1.60
  -2  -1  20    6.85    1.30
   2   1 -19   40.46    2.91
   2  -1 -19   43.30    2.62
   2   1 -19   40.53    2.63
   2   1 -19   40.49    2.63
   2  -1 -19   36.02    3.26
   2  -1 -19   39.79    2.53
   2  -1 -19   44.23    2.65
   2   1 -19   39.17    2.59
   2   1 -19   37.06    3.25
   2  -1 -18  147.86    5.82
   2   1 -18  144.35    5.87
   2   1 -18  139.79    5.80
   2  -1 -18  125.59    6.74
   2  -1 -18  145.36    5.80
   2  -1 -18  147.72    5.82
   2   1 -18  143.65    5.87
   2  -1 -17   24.62    2.31
   2   1 -17   33.65    2.59
  -2   1  17   27.26    2.85
  -2  -1  17   28.00    3.22
   2   1 -17   26.93    3.09
   2  -1 -17   32.59    2.57
   2  -1 -17   26.96    3.24
   2   1 -17   24.34    2.32
  -2   1  16  135.55    6.75
   2  -1 -16  152.07    6.17
   2   1 -16  144.50    6.13
  -2  -1  16  154.18    7.63
   2  -1 -16  147.75    6.10
   2   1 -16  146.64    6.17
   2   1 -16  135.38    7.25
   2   1 -16  150.91    6.24
   2  -1 -16  147.27    6.11
   2  -1 -15  151.52    6.03
  -2   1  15  138.47    6.83
   2   1 -15  137.44    5.94
  -2  -1  15  139.97    7.34
   2   1 -15  146.58    6.03
   2  -1 -15  141.03    5.89
   2   1 -14  132.55    5.65
  -2   1  14  131.51    6.54
   2  -1 -14  142.89    5.69
  -2  -1  14  130.08    6.89
   2  -1 -14  137.61    5.58
   2  -1 -14  137.22    5.58
   2   1 -14  134.05    5.60
   2   1 -14  127.13    5.53
  -2  -1  13  196.89    8.50
  -2   1  13  192.26    8.09
   2   1 -13  189.29    7.02
   2   1 -13  188.90    7.02
   2  -1 -13  200.32    7.06
   2  -1 -13  195.99    7.01
  -2  -1  12  142.98    6.01
  -2  -1  12  143.05    6.78
   2  -1 -12  153.19    5.66
   2   1 -12  142.72    5.62
   2  -1 -12  155.26    5.67
   2   1 -12  149.18    5.66
  -2   1  11    1.89    1.23
  -2  -1  11    2.98    1.48
   2   1 -11    3.72    1.00
   2  -1 -11    4.37    1.00
   2  -1 -11    5.63    1.10
   2   1 -11    2.18    0.92
  -2  -1  10  466.07   14.41
  -2   1  10  473.02   14.26
  -2  -1  10  480.93   13.85
   2   1 -10  488.21   13.41
   2  -1 -10  487.08   13.36
   2  -1 -10  448.19   13.06
  -2  -1   9   42.24    2.50
  -2  -1   9   39.69    2.71
  -2   1   9   43.83    2.69
   2  -1  -9   43.30    2.26
   2   1  -9   41.11    2.20
   2   1  -9   45.46    2.27
   2  -1  -9   41.16    2.22
   2  -1  -9   37.01    2.00
  -2  -1   8   37.43    2.18
  -2  -1   8   34.03    2.37
  -2   1   8   34.33    2.37
  -2  -1   8   33.05    2.31
  -2   1   8   40.12    2.41
   2   1  -8   35.11    1.93
   2  -1  -8   35.43    1.81
   2  -1  -8   36.88    1.92
   2  -1  -8   38.85    1.97
   2   1  -8   36.67    1.94
  -2   1   8   37.24    1.89
  -2  -1   7  349.96    9.95
  -2   1   7  344.11   10.25
  -2  -1   7  342.02   10.19
   2  -1  -7  352.24    9.61
   2  -1  -7  342.15    9.45
   2   1  -7  340.24    9.65
  -2  -1   7  351.45    9.00
  -2   1   7  350.50    9.67
  -2   1   7  340.48    9.45
  -2   1   6   28.36    1.81
  -2  -1   6   25.87    1.67
  -2  -1   6   24.48    1.50
   2   1  -6   27.93    1.46
   2   1  -6   25.88    1.45
   2  -1  -6   28.01    1.45
   2  -1  -6   27.98    1.45
   2  -1  -6   26.66    1.32
  -2  -1   6   27.39    1.13
  -2   1   6   29.85    1.37
  -2   1   6   31.50    1.53
  -2   1   5    1.94    0.73
  -2  -1   5    1.54    0.69
  -2  -1   5    1.83    0.58
   2  -1  -5    1.63    0.49
   2   1  -5    2.69    0.60
   2  -1  -5    1.35    0.46
   2   1  -5    1.65    0.59
   2  -1  -5    2.05    0.55
  -2   1   5    3.32    0.48
   2   1  -4   30.75    1.46
   2   1  -4   32.40    1.47
   2  -1  -4   32.83    1.42
   2  -1  -4   35.86    1.47
  -2   1   4   32.04    1.36
  -2  -1   4   32.89    1.55
  -2   1   4   30.70    1.54
  -2   1   4   29.04    1.53
  -2  -1   4   34.20    1.56
  -2  -1   4   35.08    1.49
   2   1  -3   92.88    2.94
   2  -1  -3   93.43    2.95
   2   1  -3   94.79    2.96
   2  -1  -3   99.65    2.96
  -2   1   3   90.12    2.93
  -2  -1   3   97.09    2.96
  -2  -1   3   94.56    2.95
  -2  -1   3   88.17    2.81
   2   1  -3   95.37    2.97
  -2   1   3   93.63    2.95
   2  -1  -3   93.04    2.94
   2  -1  -2 1350.12   33.44
   2   1  -2 1311.50   33.46
   2  -1  -2 1320.97   33.44
   2   1  -2 1348.10   33.45
  -2  -1   2 1342.72   33.39
   2  -1  -2 1352.63   33.45
   2   1  -2 1337.37   33.46
  -2   1   2 1329.79   33.38
  -2   1   2 1365.37   33.38
  -2  -1   2 1315.94   33.39
  -2   1   2 1394.39   33.23
  -2   1   2 1345.39   33.37
  -2  -1   2 1352.88   33.39
   2   1  -1   57.52    1.84
  -2   1   1   59.00    1.81
  -2  -1   1   58.28    1.82
   2  -1   0 2757.45   68.05
   2   1   0 2783.66   68.14
  -2   1  -1 1971.18   48.86
   2  -1   1 1947.42   48.58
   2   1   1 1947.71   48.72
   2   1   1 1950.64   48.69
   2   1   1 2001.52   48.75
   2   1   1 2006.52   48.60
  -2   1  -2  789.72   20.65
   2   1   2  804.42   20.53
   2  -1   2  817.94   20.54
  -2  -1  -2  828.13   20.54
   2  -1   2  798.87   20.61
   2   1   2  845.95   20.62
  -2   1  -3   20.56    1.20
   2   1   3   19.33    1.12
   2  -1   3   20.67    1.13
  -2   1  -3   18.47    1.23
  -2  -1  -3   19.41    1.20
   2  -1   3   21.38    1.21
   2  -1   3   21.87    1.19
   2   1   3   21.65    1.19
   2   1   3   19.02    1.14
   2   1   4   37.37    1.76
  -2   1  -4   37.42    1.83
  -2  -1  -4   41.68    1.86
   2  -1   4   36.78    1.72
   2   1   5   26.06    1.47
   2   1   5   25.80    1.50
   2  -1   5   25.15    1.63
   2  -1   5   24.91    1.52
  -2   1  -5   27.38    1.62
  -2  -1  -5   25.86    1.58
   2  -1   5   24.08    1.44
   2   1   6  343.55    9.95
   2  -1   6  346.66   10.00
   2   1   6  349.05    9.94
   2  -1   6  354.01   10.09
   2   1   6  352.95    9.95
  -2   1  -6  346.77   10.08
   2   1   6  340.86    9.24
  -2  -1  -6  377.95   10.16
   2  -1   7  193.45    6.40
   2   1   7  199.64    6.51
   2   1   7  204.10    6.44
   2  -1   7  196.62    6.60
  -2  -1  -7  204.12    6.63
  -2   1  -7  194.47    6.52
   2  -1   8  555.72   15.23
   2   1   8  519.31   15.23
   2   1   8  543.75   15.23
   2  -1   8  544.18   15.44
  -2   1  -8  549.70   15.41
  -2  -1  -8  548.55   15.43
   2  -1   9    1.39    0.77
   2   1   9    1.40    1.00
   2   1   9    1.43    0.95
   2  -1   9    1.07    1.08
  -2   1  -9    0.77    0.91
  -2   1  -9    1.52    0.91
  -2  -1  -9    1.06    0.93
  -2  -1  -9    1.94    0.90
  -2   1  -9    1.42    1.00
   2  -1  10  833.78   23.72
   2   1  10  856.22   23.66
  -2   1 -10  860.95   22.96
  -2   1 -10  832.62   23.54
  -2  -1 -10  880.18   23.75
  -2  -1 -10  838.03   22.85
   2  -1  11    3.87    1.18
   2   1  11    4.82    1.29
  -2  -1 -11    2.35    1.01
  -2   1 -11    2.52    1.09
  -2  -1 -11    2.65    1.10
  -2   1 -11    3.93    1.11
   2  -1  12  536.71   16.72
   2  -1  12  550.73   16.34
   2   1  12  492.20   15.86
  -2  -1 -12  529.16   15.30
  -2   1 -12  525.54   15.59
  -2  -1 -12  527.84   15.54
  -2   1 -12  534.17   16.30
  -2  -1 -12  528.13   16.42
  -2   1 -12  532.60   15.44
   2  -1  13   45.87    3.40
   2   1  13   49.15    3.39
  -2  -1 -13   44.44    3.54
  -2  -1 -13   46.44    2.87
  -2   1 -13   46.01    2.93
  -2   1 -13   42.80    3.39
  -2  -1 -13   41.14    2.93
  -2   1 -13   49.41    3.11
   2  -1  14   90.31    5.01
  -2  -1 -14   80.00    4.14
  -2  -1 -14   96.20    5.38
  -2   1 -14   87.64    4.33
  -2   1 -14   84.90    4.37
  -2   1 -14   87.83    5.15
  -2  -1 -14   93.17    4.49
   2  -1  15  311.26   11.22
  -2  -1 -15  282.86   11.48
  -2   1 -15  318.53   10.51
  -2   1 -15  302.09   11.47
  -2  -1 -15  322.71   10.44
  -2   1 -15  299.97   10.28
   2   1  15  313.51   11.64
  -2  -1 -16  875.32   24.17
  -2  -1 -16  800.32   25.60
  -2  -1 -16  856.63   24.21
  -2   1 -16  880.91   25.79
  -2   1 -16  899.52   24.48
  -2   1 -16  885.28   24.36
   2  -1  16  848.60   26.25
   2   1  16  882.33   25.72
  -2   1 -17    4.01    1.34
  -2  -1 -17    8.53    1.53
  -2  -1 -17    8.26    1.59
  -2  -1 -17    3.78    1.76
  -2   1 -17    6.08    1.84
   2   1  17    8.11    1.88
   2  -1  17    7.98    2.02
  -2   1 -18  120.48    5.16
  -2   1 -18  113.71    5.04
  -2  -1 -18  111.35    4.91
  -2  -1 -18  113.54    4.95
  -2   1 -19   13.40    1.60
  -2  -1 -19   14.48    1.59
  -2   1 -19   11.29    1.51
  -2  -1 -19   13.31    1.56
  -2   1 -19   14.77    1.63
  -2  -1 -19   12.79    1.57
   2  -1  19   14.73    2.03
   2   1  19   14.02    1.70
  -2   1 -20  136.57    5.89
  -2  -1 -20  144.57    5.26
  -2   1 -20  147.80    5.35
  -2   1 -20  146.58    5.34
  -2  -1 -20  148.41    5.30
   2  -1  20  132.64    5.60
  -2  -1 -20  153.51    5.35
  -2   1 -20  149.31    5.38
  -2   1 -21   48.80    2.78
  -2  -1 -21   46.99    2.72
  -2  -1 -21   53.11    2.44
  -2   1 -21   52.51    2.46
   2  -1  21   52.22    2.49
   2  -2 -21    1.75    0.87
   2   2 -21    2.26    0.88
   2  -2 -21    1.12    0.97
  -2  -2  21    1.73    0.84
   2   2 -20   72.77    3.37
   2  -2 -20   80.22    3.38
   2   2 -20   81.29    3.78
   2  -2 -20   70.46    3.25
   2   2 -20   71.95    3.37
   2  -2 -20   77.69    3.35
   2   2 -20   77.63    3.45
   2   2 -20   74.31    4.10
   2  -2 -20   67.15    4.00
  -2  -2  20   69.97    3.79
   2   2 -19   12.60    1.78
   2  -2 -19   10.20    1.33
   2   2 -19   16.46    1.67
   2   2 -19   13.89    1.56
   2  -2 -19   11.95    1.44
   2   2 -19   12.44    1.56
   2  -2 -19    9.76    1.86
   2   2 -19    9.87    1.85
   2  -2 -19   11.55    1.41
   2   2 -18   83.62    4.59
   2  -2 -18   95.78    4.30
   2   2 -18   90.66    4.36
   2  -2 -18   92.44    4.23
   2   2 -18   84.17    4.26
   2  -2 -18   90.52    4.20
   2   2 -18   94.76    4.41
   2   2 -17   41.42    2.91
  -2  -2  17   48.86    4.06
   2  -2 -17   43.25    2.87
   2  -2 -17   41.43    2.81
   2  -2 -17   34.01    3.56
   2   2 -17   44.02    3.00
   2   2 -17   44.51    3.81
  -2   2  16   72.27    4.45
  -2  -2  16   67.21    4.99
   2   2 -16   69.21    3.92
   2  -2 -16   72.84    3.85
   2   2 -16   67.03    3.89
   2  -2 -16   70.05    3.77
   2   2 -16   75.56    4.97
   2  -2 -15    3.33    1.17
  -2  -2  15    2.58    1.98
   2   2 -15    3.91    1.25
  -2   2  15    7.25    1.85
   2  -2 -15    2.99    1.17
   2   2 -15    6.59    1.41
  -2  -2  14   83.42    5.38
   2  -2 -14   79.99    3.98
   2   2 -14   80.85    4.10
  -2   2  14   80.90    4.69
   2   2 -14   77.60    4.01
   2  -2 -14   75.09    3.90
   2  -2 -14   74.50    3.88
   2   2 -14   72.11    3.90
   2   2 -13   41.67    2.81
  -2   2  13   44.36    3.36
  -2  -2  13   43.60    3.72
   2  -2 -13   49.30    2.87
  -2  -2  13   45.51    3.13
   2  -2 -13   47.60    2.82
   2   2 -13   41.38    2.79
   2  -2 -13   49.59    2.87
   2   2 -13   39.95    2.78
  -2   2  13   41.26    3.05
  -2  -2  12    6.72    1.77
  -2  -2  12    9.02    1.50
   2   2 -12   10.47    1.40
   2  -2 -12    9.34    1.32
   2  -2 -12    9.61    1.33
   2   2 -12   13.65    1.56
  -2   2  11  367.58   11.81
  -2  -2  11  353.55   11.44
   2  -2 -11  371.51   10.97
   2   2 -11  371.75   11.07
   2  -2 -11  365.06   10.93
   2   2 -11  380.14   11.09
  -2   2  10   95.16    4.39
  -2  -2  10   97.63    4.71
  -2  -2  10   90.64    4.17
   2  -2 -10   90.74    3.53
   2  -2 -10   94.68    3.77
   2   2 -10   98.98    3.92
  -2   2   9   71.64    3.47
  -2  -2   9   69.71    3.32
  -2  -2   9   70.03    3.70
   2   2  -9   70.82    3.06
   2  -2  -9   69.76    2.95
   2  -2  -9   67.70    2.75
   2   2  -9   72.12    3.08
   2  -2  -9   68.09    2.93
  -2  -2   8    3.57    1.09
  -2  -2   8    5.11    1.19
  -2   2   8    7.26    1.34
  -2   2   8    5.42    1.15
  -2  -2   8    3.81    0.95
   2   2  -8    5.49    0.90
   2   2  -8    5.04    0.90
   2  -2  -8    4.49    0.72
   2  -2  -8    5.56    0.86
   2  -2  -8    4.00    0.79
  -2   2   8    6.29    1.00
  -2   2   8    4.90    0.78
   2  -2  -7   10.73    1.00
   2   2  -7   11.81    1.10
   2   2  -7   11.67    1.11
   2   2  -7   12.57    0.91
   2  -2  -7    9.87    0.85
  -2   2   7   10.97    1.24
  -2  -2   7   11.37    1.31
  -2  -2   7   11.02    1.11
  -2  -2   7   13.68    1.47
  -2   2   7   10.97    1.39
   2   2  -7   12.20    0.94
  -2   2   7   11.03    1.18
  -2   2   7   14.25    1.10
  -2  -2   6   16.05    1.33
  -2  -2   6   19.22    1.28
  -2   2   6   18.35    1.46
   2   2  -6   17.52    1.18
   2  -2  -6   18.61    1.17
   2   2  -6   19.31    1.07
   2   2  -6   19.33    1.22
   2  -2  -6   17.10    0.98
   2  -2  -6   17.01    1.13
  -2   2   6   16.51    1.14
  -2  -2   6   16.67    0.59
  -2   2   6   18.77    1.34
   2   2  -5 2073.72   50.78
   2  -2  -5 2040.21   50.66
   2   2  -5 2069.57   50.77
   2  -2  -5 2001.68   50.37
   2  -2  -5 2026.81   50.66
   2   2  -5 2018.15   50.52
  -2   2   5 2084.98   51.05
  -2  -2   5 2064.54   50.85
  -2  -2   5 2028.01   50.95
  -2   2   5 2127.66   50.89
  -2   2   5 2194.44   50.82
   2  -2  -4  841.21   20.98
   2  -2  -4  840.89   20.99
   2   2  -4  830.02   21.08
   2   2  -4  861.21   20.91
   2   2  -4  846.02   21.08
  -2   2   4  832.50   21.15
   2   2  -4  759.32   21.01
  -2   2   4  803.76   21.04
  -2  -2   4  827.27   21.13
   2   2  -4  851.59   21.11
  -2   2   4  858.82   21.21
   2  -2  -4  849.32   21.01
  -2  -2   4  793.97   21.01
  -2  -2   4  818.81   21.13
   2   2  -3   71.88    2.41
   2   2  -3   70.15    2.39
   2  -2  -3   71.76    2.36
   2  -2  -3   72.74    2.37
  -2  -2   3   72.46    2.38
  -2   2   3   74.12    2.35
  -2   2   3   74.00    2.40
  -2   2   3   73.85    2.34
   2   2  -3   69.04    2.40
  -2  -2   3   68.36    2.37
   2  -2  -3   69.48    2.35
   2   2  -3   74.17    2.43
  -2   2   3   74.26    2.41
   2   2  -2   35.76    1.33
   2  -2  -2   37.16    1.37
   2  -2  -2   38.94    1.39
   2   2  -2   36.28    1.33
  -2  -2   2   33.59    1.31
   2   2  -2   30.40    1.23
  -2   2   2   33.91    1.29
   2  -2  -2   36.74    1.35
  -2  -2   2   31.92    1.29
   2   2  -2   36.72    1.35
  -2   2   2   33.26    1.29
  -2   2   2   31.00    1.27
  -2   2   2   33.54    1.28
  -2   2   2   34.44    1.36
  -2  -2   2   31.76    1.29
  -2   2   1 3882.36   95.48
   2   2  -1 4012.87   95.69
  -2   2   1 3947.18   95.84
  -2  -2   1 3800.56   95.51
   2   2  -1 3971.18   95.60
   2   2  -1 3889.81   95.33
  -2  -2   1 3886.42   95.51
  -2   2   1 3885.99   95.48
   2   2  -1 3823.92   95.70
  -2   2   0  226.65    6.37
  -2  -2   0  226.46    5.99
  -2   2   0  234.44    5.98
   2   2   0  230.50    6.25
  -2   2  -1  999.30   25.46
   2  -2   1  979.77   25.03
   2   2   1  999.52   25.26
  -2   2  -1 1001.11   25.19
   2   2   1  994.17   25.18
   2   2   1 1016.75   25.30
   2   2   1 1028.94   25.40
   2   2   1 1057.32   25.39
  -2  -2  -1 1017.34   25.05
  -2   2  -2  281.71    7.93
   2   2   2  294.98    7.83
  -2   2  -2  290.78    7.77
   2   2   2  290.29    7.98
  -2  -2  -2  282.96    7.69
   2  -2   2  278.47    7.81
   2   2   2  286.45    7.95
   2   2   2  307.14    7.91
   2  -2   3   21.35    1.11
  -2   2  -3   20.65    1.24
   2   2   3   19.51    1.23
  -2  -2  -3   19.79    1.12
   2   2   3   19.74    1.07
   2   2   3   22.59    1.15
   2  -2   3   18.85    1.09
   2  -2   3   23.67    1.28
   2   2   4  134.87    4.25
   2  -2   4  137.34    4.48
  -2   2  -4  145.39    4.45
  -2  -2  -4  137.61    4.34
   2   2   4  140.81    4.47
   2  -2   4  133.77    4.18
   2  -2   4  135.87    4.26
   2   2   4  141.04    4.26
   2   2   5   39.08    1.86
   2  -2   5   36.44    1.98
  -2  -2  -5   40.03    1.94
  -2   2  -5   33.40    1.87
   2  -2   5   37.90    1.90
   2  -2   5   32.16    1.70
   2  -2   6  147.34    4.98
   2  -2   6  143.39    5.06
   2   2   6  143.48    4.85
   2   2   6  134.51    4.40
  -2   2  -6  145.56    4.99
  -2  -2  -6  152.93    5.04
   2  -2   6  155.96    4.76
   2  -2   7  175.02    5.85
   2  -2   7  168.57    5.64
   2   2   7  157.33    5.52
  -2  -2  -7  169.37    5.75
  -2   2  -7  164.58    5.73
   2   2   7  159.83    5.06
   2   2   8  166.19    5.92
   2  -2   8  175.82    6.23
   2  -2   8  174.61    6.03
  -2  -2  -8  174.39    6.18
  -2   2  -8  177.46    6.18
  -2   2  -8  169.93    5.90
   2  -2   9   22.91    1.88
   2   2   9   25.44    1.95
   2  -2   9   20.95    2.04
  -2   2  -9   21.23    1.97
  -2  -2  -9   23.56    1.76
  -2   2  -9   21.83    1.81
  -2   2  -9   22.16    1.75
  -2  -2  -9   19.25    1.96
   2  -2  10   29.09    2.49
  -2   2 -10   35.48    2.27
  -2  -2 -10   28.23    2.04
  -2  -2 -10   35.47    2.63
  -2   2 -10   30.20    2.46
   2  -2  11   63.00    3.71
   2   2  11   75.87    3.83
  -2  -2 -11   62.61    3.25
  -2   2 -11   68.55    3.56
  -2   2 -11   63.13    3.33
   2   2  12  112.58    5.15
   2  -2  12  106.68    5.21
   2  -2  12  104.57    5.56
  -2  -2 -12  109.66    5.54
  -2   2 -12   96.68    4.56
  -2  -2 -12  103.56    4.51
  -2  -2 -12  117.04    4.91
  -2   2 -12  103.90    5.20
  -2   2 -12  108.68    4.81
   2  -2  13  172.38    7.27
  -2   2 -13  163.08    6.60
  -2  -2 -13  175.96    6.43
  -2   2 -13  169.41    7.26
  -2  -2 -13  168.11    6.57
  -2  -2 -13  175.96    7.58
  -2   2 -13  168.71    6.47
   2  -2  14  293.39   10.50
  -2  -2 -14  270.92   10.63
  -2   2 -14  262.09   10.26
  -2   2 -14  292.95    9.73
  -2  -2 -14  284.06    9.33
  -2  -2 -14  277.16    9.48
  -2   2 -14  273.15    9.44
   2   2  14  270.69   10.27
   2  -2  15  124.84    6.13
  -2   2 -15  125.94    5.41
  -2   2 -15  119.85    6.16
  -2  -2 -15  109.89    6.16
  -2   2 -15  124.30    5.55
  -2  -2 -15  117.76    5.26
  -2  -2 -15  114.34    5.10
   2   2  15  114.33    5.93
   2  -2  16  144.09    6.89
  -2  -2 -16  158.77    6.13
  -2   2 -16  152.96    6.24
  -2  -2 -16  145.71    7.29
  -2  -2 -16  157.94    6.18
  -2   2 -16  146.72    6.25
  -2   2 -16  149.35    7.21
   2  -2  16  158.78    7.84
   2   2  16  146.81    6.79
  -2  -2 -17   90.82    5.58
  -2   2 -17  104.72    5.73
  -2   2 -17  104.02    4.80
  -2  -2 -17  103.01    4.64
   2  -2  17  101.20    6.08
  -2  -2 -18  175.21    6.52
  -2  -2 -18  166.78    6.46
  -2   2 -18  189.76    6.85
  -2   2 -18  184.22    6.79
  -2   2 -19   43.11    2.67
  -2   2 -19   40.89    2.61
  -2  -2 -19   34.37    2.38
  -2  -2 -19   39.02    2.52
  -2   2 -19   41.51    3.11
  -2   2 -19   43.84    2.69
  -2  -2 -19   35.25    2.41
   2  -2  19   39.50    3.25
  -2   2 -20    1.55    0.81
  -2  -2 -20    1.65    0.81
  -2  -2 -20    0.15    1.16
  -2  -2 -20    2.12    0.81
  -2   2 -20    2.50    1.30
  -2   2 -20    2.46    0.89
  -2  -2 -20    2.60    0.84
  -2   2 -20    1.03    0.82
   2  -2  20    1.82    1.13
  -2  -2 -21   37.57    2.41
  -2  -2 -21   43.98    2.11
  -2   2 -21   46.79    2.18
  -2   2 -21   43.08    2.51
   2  -2  21   38.09    2.22
   2   3 -21    6.82    1.06
   2  -3 -21    9.12    1.36
   2   3 -21    6.46    1.17
  -2  -3  21    6.44    1.08
   2   3 -20   10.45    1.47
   2  -3 -20    8.62    1.11
   2   3 -20   11.11    1.27
   2   3 -20    5.97    1.38
   2  -3 -20    7.59    1.57
  -2  -3  20    6.92    1.40
   2   3 -19   28.21    2.16
   2  -3 -19   29.04    2.04
   2   3 -19   32.94    2.57
   2   3 -19   31.16    2.77
   2  -3 -19   30.80    2.11
   2  -3 -19   25.79    2.72
   2  -3 -19   30.96    2.13
   2   3 -19   27.54    2.13
   2   3 -19   28.58    2.15
   2   3 -18  482.35   14.73
   2   3 -18  477.12   14.14
   2  -3 -18  472.99   13.86
   2   3 -18  467.66   14.11
   2   3 -18  472.59   14.12
   2  -3 -18  463.82   13.81
   2  -3 -18  468.34   13.83
   2   3 -17   10.43    1.58
  -2  -3  17    7.06    1.94
   2  -3 -17    9.67    1.40
   2   3 -17    8.08    1.47
   2   3 -17   11.60    2.24
   2  -3 -17    4.80    1.89
   2  -3 -17    7.01    1.31
  -2  -3  16  109.97    6.39
   2  -3 -16  107.16    4.75
   2   3 -16  104.14    4.91
   2   3 -16   97.59    5.82
   2  -3 -16   98.82    4.64
   2   3 -16  104.12    4.92
  -2  -3  15   37.48    3.80
   2   3 -15   37.53    2.79
   2  -3 -15   40.69    2.78
   2   3 -15   35.52    2.70
   2  -3 -15   36.38    2.64
   2  -3 -15   37.40    2.68
   2   3 -15   33.44    2.65
   2   3 -15   39.02    3.54
   2   3 -14  375.79   11.89
  -2  -3  14  372.80   13.57
   2  -3 -14  374.09   11.66
   2  -3 -14  358.91   11.54
   2   3 -14  389.55   11.93
   2   3 -14  373.90   11.84
   2  -3 -14  364.30   11.57
  -2  -3  13  480.91   14.90
   2   3 -13  495.07   14.35
   2  -3 -13  483.75   14.07
  -2  -3  13  449.08   15.68
   2  -3 -13  463.10   13.91
   2   3 -13  482.82   14.30
   2   3 -13  482.65   14.30
  -2   3  13  453.39   14.65
   2  -3 -13  485.71   14.04
  -2  -3  12   11.39    1.96
  -2  -3  12   10.17    1.62
   2   3 -12   14.18    1.57
   2  -3 -12    7.91    1.23
  -2   3  12    9.29    1.59
   2  -3 -12    8.66    1.27
   2   3 -12   13.34    1.54
  -2  -3  11  568.45   16.59
  -2   3  11  542.52   16.56
   2  -3 -11  578.22   15.85
   2   3 -11  570.56   16.07
   2  -3 -11  581.41   15.89
  -2   3  11  564.97   16.61
   2   3 -11  571.57   16.06
  -2  -3  10    8.08    1.59
  -2  -3  10    6.66    1.30
  -2   3  10    7.13    1.33
   2  -3 -10    6.15    1.04
  -2   3  10    5.76    1.28
   2   3 -10    7.02    1.11
   2  -3 -10    4.66    0.95
   2   3 -10    6.67    1.08
  -2   3  10    5.52    1.10
  -2  -3   9  163.68    6.17
  -2   3   9  153.77    5.74
  -2  -3   9  163.23    5.78
   2  -3  -9  154.39    5.24
   2   3  -9  161.72    5.45
   2  -3  -9  164.07    5.32
   2   3  -9  163.80    5.44
  -2   3   9  151.49    5.48
  -2   3   9  161.08    5.94
   2  -3  -8   73.34    2.93
   2   3  -8   80.83    3.15
   2   3  -8   78.84    3.12
   2  -3  -8   81.13    3.01
   2   3  -8   70.42    2.85
   2  -3  -8   76.73    2.73
  -2   3   8   73.03    3.28
  -2  -3   8   81.19    3.41
  -2  -3   8   73.69    3.53
   2   3  -8   71.33    2.95
  -2   3   8   74.94    3.45
  -2   3   8   80.30    3.28
   2   3  -7    4.40    0.80
   2  -3  -7    1.88    0.58
   2   3  -7    2.31    0.55
   2   3  -7    2.89    0.75
   2  -3  -7    1.20    0.46
   2  -3  -7    0.86    0.58
  -2  -3   7    0.74    0.91
  -2   3   7    1.53    0.95
  -2   3   7    1.32    0.73
  -2  -3   7    1.12    0.70
  -2  -3   7    1.11    0.83
   2   3  -7    1.94    0.64
  -2   3   7    2.12    0.63
   2   3  -6    7.07    0.86
   2  -3  -6    8.75    0.85
   2  -3  -6    6.93    0.61
   2   3  -6    6.59    0.85
   2  -3  -6    8.57    0.82
   2   3  -6   10.36    0.86
  -2   3   6    5.60    1.01
  -2  -3   6    6.28    0.93
   2   3  -6    6.93    0.83
  -2   3   6    6.18    0.86
  -2   3   6    8.11    0.91
  -2   3   6    5.62    0.92
   2  -3  -5  205.39    5.50
   2   3  -5  210.27    5.69
   2  -3  -5  205.04    5.12
   2   3  -5  181.48    5.50
   2  -3  -5  205.50    5.50
   2   3  -5  212.62    5.68
  -2  -3   5  206.58    5.76
  -2   3   5  209.29    5.30
  -2   3   5  208.28    5.91
  -2   3   5  203.71    5.79
   2   3  -5  184.52    5.75
  -2   3   5  215.39    6.05
  -2   3   5  210.64    5.92
   2   3  -4   44.18    1.78
   2  -3  -4   42.49    1.66
   2   3  -4   43.69    1.77
   2   3  -4   46.60    1.81
   2  -3  -4   41.21    1.64
   2   3  -4   41.34    1.50
  -2   3   4   42.82    1.82
  -2  -3   4   42.23    1.77
   2   3  -4   44.69    1.80
  -2   3   4   39.37    1.58
   2  -3  -4   42.68    1.67
   2   3  -4   42.33    1.90
  -2   3   4   42.07    1.79
   2   3  -4   43.45    1.52
   2  -3  -3 2827.77   69.62
   2   3  -3 2766.12   69.67
   2   3  -3 2782.23   69.66
   2  -3  -3 2843.37   69.62
  -2   3   3 2863.88   69.72
  -2  -3   3 2783.50   69.64
   2  -3  -3 2831.84   69.63
   2   3  -3 2766.92   69.67
   2   3  -3 2827.04   69.89
  -2   3   3 2875.39   69.69
   2   3  -3 2799.96   69.48
  -2   3   3 2870.56   69.79
   2   3  -3 2737.75   69.93
  -2   3   3 2860.58   69.80
  -2   3   3 2850.20   69.86
  -2  -3   3 2790.17   69.63
  -2   3   3 2839.68   69.67
  -2   3   3 2945.03   69.72
   2   3  -2  146.70    4.03
   2  -3  -2  147.17    4.05
   2   3  -2  146.66    4.03
   2  -3  -2  145.96    4.04
  -2   3   2  134.11    4.46
   2   3  -2  145.97    4.03
   2  -3  -2  146.87    4.05
  -2   3   2  139.43    4.25
   2   3  -2  144.67    4.01
  -2  -3   2  149.57    4.04
  -2  -3   2  149.87    4.03
   2   3  -2  136.49    4.28
  -2   3   2  138.47    4.20
  -2   3   2  142.59    4.12
  -2   3   2  149.26    4.18
   2  -3  -2  138.37    4.18
  -2  -3   2  153.91    4.04
   2   3  -2  140.72    4.32
  -2   3   2  147.02    4.01
  -2   3   2  136.03    4.02
  -2   3   2  140.32    4.19
  -2   3   1 1414.17   34.48
  -2   3   1 1465.92   34.07
   2   3  -1 1318.83   34.26
  -2   3   1 1374.21   33.88
  -2   3   1 1311.95   34.31
  -2  -3   1 1360.91   33.92
  -2  -3   1 1357.93   33.92
   2   3  -1 1353.75   33.96
  -2   3   1 1385.49   34.04
  -2   3   1 1365.32   33.88
   2  -3  -1 1317.10   34.19
   2   3  -1 1350.28   34.29
  -2   3   1 1440.82   33.96
  -2   3   1 1341.47   34.31
  -2   3   0   52.89    2.11
   2   3   0   59.04    2.20
  -2   3   0   64.94    2.02
  -2   3   0   65.65    2.30
  -2   3   0   56.24    2.26
   2  -3   0   58.98    2.09
  -2  -3   0   59.53    1.78
   2   3   0   59.00    2.00
  -2   3   0   58.62    1.75
   2   3   0   54.11    1.87
   2   3   0   56.55    2.19
  -2  -3   0   56.19    1.63
   2   3   0   58.01    2.20
  -2   3   0   61.34    2.19
  -2   3   0   59.65    2.19
   2   3   0   54.39    1.97
   2   3   1 3946.77   98.72
  -2   3  -1 4050.90   98.42
   2  -3   1 3982.72   98.25
   2   3   1 4023.13   98.45
   2  -3   1 3994.86   98.49
   2   3   1 3976.77   98.79
  -2  -3  -1 3895.65   98.27
  -2   3  -1 4068.93   98.54
   2   3   1 4058.26   98.86
   2   3   1 4137.07   98.65
   2   3   2 2457.75   62.80
  -2   3  -2 2533.71   62.56
   2  -3   2 2462.68   62.21
   2   3   2 2585.12   62.42
   2   3   2 2519.99   62.60
   2   3   2 2520.63   62.83
   2   3   2 2438.50   62.90
   2   3   2 2571.18   62.95
  -2   3  -2 2688.79   62.53
   2   3   2 2626.44   62.78
   2  -3   2 2448.52   62.60
   2   3   2 2520.30   62.57
   2  -3   3  171.73    4.90
   2   3   3  156.37    5.23
  -2  -3  -3  171.31    4.93
  -2   3  -3  176.95    4.69
   2   3   3  174.74    5.14
   2   3   3  161.64    5.36
   2   3   3  169.40    5.26
   2   3   3  171.53    4.92
   2   3   3  169.60    5.38
   2   3   3  174.36    5.23
  -2  -3  -4  694.43   18.07
   2   3   4  731.78   18.50
   2  -3   4  689.18   17.88
  -2   3  -4  701.11   18.20
   2  -3   4  700.26   18.30
   2   3   4  695.28   17.87
   2   3   4  698.28   18.35
   2  -3   4  694.92   18.02
   2  -3   4  682.43   18.23
   2   3   5  285.87    8.06
   2  -3   5  287.17    8.34
  -2  -3  -5  292.79    8.18
  -2   3  -5  289.51    8.23
  -2   3  -5  282.63    8.10
   2   3   5  260.76    8.34
   2   3   5  284.57    7.92
   2  -3   5  283.00    8.00
   2  -3   5  269.90    8.21
   2   3   5  278.83    8.32
   2   3   6    2.42    0.73
   2  -3   6    3.37    0.96
  -2  -3  -6    4.26    0.84
  -2   3  -6    3.79    0.85
  -2   3  -6    3.49    0.90
   2  -3   6    2.60    0.65
   2  -3   6    3.22    0.78
   2  -3   7   46.29    2.46
   2   3   7   47.09    2.41
   2  -3   7   50.55    2.68
  -2   3  -7   43.41    2.50
  -2  -3  -7   45.83    2.49
  -2   3  -7   42.43    2.32
   2  -3   8  232.14    7.74
   2   3   8  232.28    7.46
   2  -3   8  236.59    7.59
  -2   3  -8  226.07    7.30
  -2   3  -8  223.33    7.36
  -2  -3  -8  235.94    7.18
  -2  -3  -8  238.68    7.77
  -2   3  -8  227.35    7.63
   2  -3   9   38.37    2.75
   2  -3   9   42.18    2.54
   2   3   9   42.22    2.57
  -2  -3  -9   45.14    2.84
  -2   3  -9   41.41    2.49
  -2   3  -9   38.74    2.63
  -2  -3  -9   41.64    2.28
  -2   3  -9   42.29    2.40
   2  -3  10  196.61    7.32
  -2   3 -10  174.03    6.45
  -2  -3 -10  195.82    7.37
  -2  -3 -10  193.10    6.42
  -2   3 -10  193.55    7.14
   2  -3  11   47.99    3.35
  -2   3 -11   43.95    2.80
  -2  -3 -11   42.01    2.54
  -2   3 -11   40.59    2.62
   2  -3  12    0.19    1.09
   2  -3  12    3.18    1.58
  -2   3 -12    3.22    1.11
  -2  -3 -12    0.48    0.85
  -2  -3 -12    0.14    0.95
  -2   3 -12    2.00    1.05
  -2   3 -12    1.86    1.28
  -2  -3 -12    4.97    1.47
   2  -3  13   23.36    2.50
  -2   3 -13   20.84    2.14
  -2   3 -13   18.29    1.90
  -2  -3 -13   17.08    2.43
  -2  -3 -13   17.73    1.92
  -2   3 -13   18.86    2.30
  -2  -3 -13   16.74    1.81
   2  -3  14  257.15    9.76
  -2   3 -14  255.54    8.97
  -2   3 -14  236.91    8.61
  -2   3 -14  249.27    9.63
  -2  -3 -14  248.50    8.67
  -2  -3 -14  250.51    8.48
  -2  -3 -14  266.55   10.22
   2  -3  15  445.70   14.52
  -2  -3 -15  411.98   14.62
  -2   3 -15  414.51   14.29
  -2  -3 -15  423.29   13.10
  -2   3 -15  440.67   13.56
  -2   3 -15  433.35   13.30
  -2  -3 -15  421.28   12.98
   2  -3  16   19.85    2.47
  -2  -3 -16   15.87    1.81
  -2   3 -16   20.31    2.09
  -2  -3 -16   15.83    2.51
  -2   3 -16   17.68    2.48
   2  -3  16   22.86    2.97
  -2  -3 -17    1.34    0.94
  -2  -3 -17    2.14    1.00
  -2  -3 -17    2.44    1.60
  -2   3 -17    3.83    1.22
  -2   3 -17    2.36    1.16
   2  -3  17    3.29    1.80
  -2   3 -18  115.98    4.87
  -2  -3 -18  102.35    5.63
  -2  -3 -18  111.58    4.66
  -2   3 -18  107.56    4.77
  -2  -3 -18  113.66    4.67
  -2   3 -18  105.51    4.77
  -2  -3 -18  110.69    4.69
  -2   3 -19   84.54    3.89
  -2  -3 -19   80.34    3.70
  -2  -3 -19   89.49    3.82
  -2   3 -19   90.28    3.98
  -2   3 -19   80.73    4.41
   2  -3  19   79.76    4.78
  -2   3 -19   89.25    3.97
  -2  -3 -19   82.15    3.73
  -2   3 -20   37.62    2.60
  -2   3 -20   36.28    2.17
  -2  -3 -20   37.13    2.11
  -2  -3 -20   37.55    2.63
   2  -3  20   37.04    2.76
  -2  -3 -20   34.76    2.06
  -2   3 -20   37.15    2.16
  -2  -3 -21   38.49    2.23
  -2   3 -21   33.35    2.12
   2  -3  21   34.26    2.15
  -2  -4  21  105.05    4.10
   2   4 -20  163.61    5.75
   2  -4 -20  157.78    6.22
   2   4 -19   -0.71    1.05
   2  -4 -19   -0.20    0.71
   2   4 -19    0.44    0.77
   2  -4 -19    1.38    0.76
   2   4 -19   -0.17    1.17
   2  -4 -19    1.37    0.83
   2   4 -19    0.43    0.78
   2  -4 -19   -0.19    1.22
   2   4 -19    0.11    0.79
  -2   4  19    0.28    0.88
   2  -4 -18    1.97    0.93
   2   4 -18    0.65    0.85
   2   4 -18    0.67    1.12
   2  -4 -18    0.12    0.82
   2   4 -18    1.16    0.88
   2   4 -18    1.42    0.96
   2  -4 -18    0.69    0.83
   2  -4 -18    2.31    1.61
   2   4 -18    0.41    1.36
  -2  -4  17   54.68    4.35
   2  -4 -17   57.53    3.20
   2   4 -17   61.45    3.43
   2   4 -17   60.46    4.24
   2   4 -17   58.85    3.36
   2  -4 -17   59.62    3.24
   2  -4 -17   57.48    3.21
   2  -4 -17   56.71    4.38
   2   4 -17   60.92    3.40
  -2  -4  16  107.81    6.26
   2   4 -16  104.80    4.85
   2   4 -16  109.88    5.37
   2  -4 -16  102.34    4.61
   2  -4 -16  102.25    4.57
   2  -4 -16   99.29    4.56
   2   4 -16  115.48    6.06
   2   4 -16  100.49    4.78
   2   4 -16  101.29    4.82
   2   4 -15   72.10    4.16
   2  -4 -15   70.31    3.68
   2   4 -15   60.18    3.66
  -2  -4  15   59.05    4.61
   2  -4 -15   67.70    3.63
   2   4 -15   69.67    3.81
   2  -4 -15   70.75    3.65
   2   4 -15   67.23    4.59
   2   4 -15   67.84    3.78
   2   4 -14  368.29   11.74
   2  -4 -14  356.30   11.33
  -2  -4  14  356.20   13.19
  -2  -4  14  381.05   12.34
   2   4 -14  371.27   11.71
   2  -4 -14  364.42   11.38
   2  -4 -14  363.63   11.37
   2   4 -14  360.31   11.67
   2   4 -14  365.30   12.82
   2   4 -13    5.49    1.27
  -2  -4  13    5.45    1.81
  -2  -4  13    3.56    1.26
   2  -4 -13    3.40    1.03
   2   4 -13    4.85    1.20
  -2   4  13    3.21    1.44
   2   4 -13    4.14    1.17
   2  -4 -13    2.86    1.08
   2  -4 -13    4.98    1.16
  -2  -4  12    1.16    1.00
   2   4 -12    2.10    1.03
   2  -4 -12    4.57    1.02
  -2  -4  12    1.90    1.44
   2  -4 -12    4.50    1.01
  -2   4  12    4.02    1.38
   2   4 -12    3.63    1.14
   2  -4 -12    4.85    1.12
   2   4 -12    2.33    1.09
   2   4 -11  106.61    4.47
  -2  -4  11  109.27    5.29
   2  -4 -11   98.87    4.15
  -2  -4  11  113.54    4.96
   2   4 -11  107.00    4.44
   2   4 -11  113.81    4.54
   2  -4 -11  107.75    4.24
   2  -4 -11   98.07    4.14
  -2   4  11  106.09    4.90
  -2  -4  10    1.11    1.18
   2  -4 -10    6.05    0.99
   2  -4 -10    7.26    1.04
   2   4 -10    3.49    0.97
   2   4 -10    3.25    0.89
  -2   4  10    2.35    0.96
  -2   4  10    2.64    0.84
  -2   4   9  967.31   26.16
  -2  -4   9  991.82   26.79
  -2  -4   9  995.95   26.44
   2   4  -9 1014.04   25.99
   2  -4  -9  973.35   25.68
  -2   4   9  986.43   26.67
   2  -4  -9  986.02   25.69
  -2   4   9 1001.56   26.91
  -2   4   9 1012.82   26.51
   2  -4  -8  332.55    9.26
   2   4  -8  329.71    9.49
   2  -4  -8  324.05    9.23
   2   4  -8  302.09    9.28
   2   4  -8  338.64    9.51
  -2   4   8  324.08   10.09
  -2   4   8  320.17    9.58
  -2  -4   8  333.32    9.81
  -2  -4   8  345.09   10.18
   2   4  -8  307.77    9.43
  -2   4   8  342.18   10.30
  -2   4   8  339.49    9.97
   2  -4  -7   28.55    1.57
   2  -4  -7   30.56    1.58
   2   4  -7   34.22    1.80
  -2   4   7   32.74    2.22
   2   4  -7   29.39    1.68
   2   4  -7   31.73    1.73
  -2  -4   7   31.38    2.01
  -2   4   7   25.92    1.68
  -2  -4   7   31.78    1.92
  -2   4   7   32.45    1.98
   2   4  -7   30.74    1.82
  -2   4   7   33.17    2.13
  -2   4   7   33.14    2.04
   2  -4  -6  102.98    3.32
  -2   4   6   98.80    3.99
   2  -4  -6   95.21    3.26
   2   4  -6  102.29    3.54
   2   4  -6  102.55    3.51
  -2   4   6   95.94    3.73
   2   4  -6  103.77    3.53
  -2  -4   6  101.26    3.60
  -2   4   6   97.55    3.45
  -2  -4   6  106.60    3.84
   2  -4  -6   94.48    3.27
   2   4  -6   94.95    3.59
  -2   4   6   94.64    3.71
  -2   4   6  102.54    3.86
   2  -4  -5    7.01    0.69
  -2   4   5    5.65    1.02
   2   4  -5    6.83    0.81
   2  -4  -5    6.19    0.67
   2   4  -5    5.59    0.76
   2   4  -5    5.82    0.77
  -2  -4   5    4.27    0.76
   2   4  -5    5.06    0.84
   2   4  -5    6.29    0.77
   2  -4  -5    5.91    0.64
  -2   4   5    5.29    0.87
   2   4  -5    5.00    0.49
   2   4  -5    5.48    0.94
   2   4  -5    5.32    0.85
  -2   4   5    5.27    0.98
  -2   4   5    4.95    0.84
   2  -4  -4  830.10   20.97
   2   4  -4  836.12   21.09
   2  -4  -4  837.58   20.98
  -2   4   4  872.32   21.86
   2   4  -4  831.99   21.08
   2  -4  -4  838.50   20.99
  -2   4   4  823.07   21.21
   2   4  -4  808.20   21.43
   2   4  -4  803.32   20.74
   2   4  -4  824.26   21.07
  -2   4   4  842.64   21.00
  -2  -4   4  811.35   21.09
  -2   4   4  843.83   21.38
  -2   4   4  850.82   21.40
   2   4  -4  796.28   21.53
  -2   4   4  858.46   21.71
   2  -4  -3 1460.18   36.97
   2   4  -3 1532.75   37.02
   2   4  -3 1541.57   37.02
   2  -4  -3 1472.82   36.98
  -2   4   3 1524.89   37.84
  -2   4   3 1497.64   37.10
   2   4  -3 1515.36   37.01
  -2   4   3 1494.53   37.21
  -2  -4   3 1415.70   37.00
   2  -4  -3 1487.47   36.98
   2   4  -3 1526.18   37.49
  -2   4   3 1450.02   37.38
  -2   4   3 1497.94   37.37
  -2   4   3 1493.38   37.37
   2   4  -3 1553.17   37.62
  -2  -4   3 1413.13   36.98
  -2   4   3 1500.85   37.27
  -2   4   3 1513.84   37.48
  -2   4   2 1801.43   42.56
   2   4  -2 1696.01   42.22
  -2  -4   2 1631.50   41.65
  -2  -4   2 1666.14   41.66
   2   4  -2 1697.26   42.29
  -2   4   2 1679.28   41.67
  -2   4   2 1728.87   41.99
   2  -4  -2 1627.02   41.91
  -2   4   2 1651.06   42.08
  -2   4   2 1652.35   42.02
  -2   4   2 1741.39   42.11
   2   4  -2 1743.92   42.20
  -2   4   2 1735.40   41.95
   2   4  -1  578.77   14.72
  -2   4   1  514.80   14.70
  -2   4   1  562.34   14.86
  -2   4   1  535.77   14.30
  -2  -4   1  572.64   14.01
  -2   4   1  553.54   13.96
   2  -4  -1  562.41   14.37
   2   4  -1  543.36   14.29
  -2   4   1  557.25   13.97
   2   4  -1  565.39   14.63
  -2   4   1  556.55   14.31
  -2  -4   1  583.08   14.02
   2   4  -1  556.10   14.36
  -2   4   1  543.80   14.22
  -2   4   1  552.66   14.62
   2   4  -1  578.58   14.75
   2   4  -1  547.64   14.61
   2   4  -1  536.07   14.28
  -2   4   0    9.35    0.99
  -2   4   0   10.34    0.79
  -2   4   0   11.23    1.08
   2   4   0    8.97    0.99
   2  -4   0    8.18    0.73
   2   4   0    8.64    0.79
   2   4   0   14.38    0.87
  -2  -4   0    8.47    0.51
   2   4   0   13.93    0.86
  -2   4   0    9.58    0.50
  -2   4   0    8.13    0.89
   2   4   0   10.06    0.98
   2   4   0    8.59    0.90
  -2   4   0   10.30    1.00
   2   4   0    8.50    0.73
  -2   4  -1 3625.77   88.08
  -2   4  -1 3596.90   87.79
  -2   4  -1 3633.39   87.64
   2   4   1 3521.49   88.38
  -2   4  -1 3626.70   88.11
   2   4   1 3503.82   88.03
   2  -4   1 3465.95   87.88
   2   4   1 3591.98   88.05
   2   4   1 3378.64   88.36
  -2   4  -1 3596.96   88.16
   2   4   1 3607.74   88.19
   2   4   1 3601.72   88.48
  -2   4  -2 1233.39   29.33
  -2   4  -2 1201.81   29.44
  -2   4  -2 1094.52   29.37
   2   4   2 1164.81   29.99
   2  -4   2 1119.70   29.05
   2   4   2 1183.44   29.48
   2   4   2 1217.44   29.69
   2  -4   2 1150.78   29.52
   2   4   2 1167.60   30.05
   2   4   2 1182.59   29.52
   2   4   2 1223.99   29.84
   2   4   2 1154.50   29.68
  -2   4  -2 1181.59   29.62
   2   4   2 1272.17   30.14
   2   4   2 1168.91   29.93
  -2   4  -3 5268.81  128.52
  -2   4  -3 5111.18  128.35
  -2  -4  -3 5209.33  128.42
   2   4   3 5061.84  129.13
  -2   4  -3 5269.57  128.64
   2   4   3 5154.07  128.60
   2   4   3 5136.09  128.87
   2   4   3 4887.26  129.17
   2   4   3 4912.84  129.18
   2   4   3 5196.66  129.01
   2   4   3 5167.91  128.51
   2   4   3 5170.89  128.72
   2   4   3 5186.19  129.12
   2   4   4  928.95   24.32
  -2  -4  -4  900.93   23.61
  -2   4  -4  947.47   23.68
  -2   4  -4  958.95   23.32
   2  -4   4  933.64   23.51
   2  -4   4  941.55   23.98
  -2   4  -4  919.59   23.40
   2   4   4  892.60   23.95
   2   4   4  937.16   23.36
   2  -4   4  957.14   24.01
   2   4   4  903.77   23.67
   2  -4   4  904.09   23.65
   2   4   4  912.51   24.12
   2   4   4  897.83   24.34
   2   4   5  591.47   16.45
  -2   4  -5  574.24   15.23
  -2   4  -5  616.69   15.99
  -2   4  -5  605.12   15.81
  -2  -4  -5  601.44   15.84
   2  -4   5  597.68   15.52
  -2   4  -5  595.92   15.47
   2  -4   5  612.78   16.16
   2   4   5  596.16   15.50
   2   4   5  594.00   15.38
   2  -4   5  589.04   15.72
   2  -4   5  613.01   16.12
   2   4   5  596.54   16.28
  -2   4  -6   69.00    2.67
   2  -4   6   77.98    3.31
  -2   4  -6   73.70    3.15
  -2   4  -6   74.38    3.03
  -2  -4  -6   77.11    3.12
   2  -4   6   77.65    2.93
   2  -4   6   70.32    3.13
   2   4   6   72.25    2.79
   2   4   6   71.83    3.31
   2  -4   7  105.50    4.15
   2  -4   7  108.32    4.26
  -2   4  -7  102.87    3.92
  -2  -4  -7   99.60    4.11
  -2   4  -7   97.84    4.02
  -2  -4  -7  101.05    3.74
  -2   4  -7  102.01    3.89
   2   4   7   97.92    3.71
   2  -4   7  103.47    3.73
   2  -4   8  129.22    5.11
   2  -4   8  132.51    5.28
  -2   4  -8  134.94    4.95
  -2   4  -8  135.27    4.91
  -2  -4  -8  140.04    5.29
  -2  -4  -8  141.92    4.77
  -2   4  -8  136.66    5.20
   2   4   8  132.37    4.80
   2  -4   9  456.52   13.68
   2  -4   9  465.32   13.50
  -2   4  -9  453.22   13.02
  -2   4  -9  460.42   13.58
  -2  -4  -9  463.92   13.72
  -2  -4  -9  446.94   12.81
   2   4   9  442.64   13.03
   2  -4  10   61.38    3.40
  -2  -4 -10   60.20    2.96
  -2   4 -10   64.70    3.29
  -2   4 -10   63.96    3.15
  -2   4 -10   61.22    3.50
  -2  -4 -10   60.45    3.67
   2  -4  11   18.78    2.24
   2  -4  11   18.68    1.90
  -2  -4 -11   18.02    1.67
  -2   4 -11   19.59    1.90
  -2   4 -11   19.25    2.09
  -2   4 -11   17.97    1.74
   2  -4  12  832.38   24.17
  -2   4 -12  843.52   24.09
  -2   4 -12  860.70   23.16
  -2  -4 -12  825.80   23.20
  -2   4 -12  862.08   23.48
  -2  -4 -12  852.29   24.46
  -2  -4 -12  824.37   22.83
   2  -4  13   29.15    2.77
  -2  -4 -13   25.99    2.08
  -2   4 -13   27.12    2.73
  -2  -4 -13   26.11    2.22
  -2  -4 -13   23.45    2.71
  -2   4 -13   23.45    2.17
  -2   4 -13   26.42    2.36
   2  -4  14  175.55    7.64
  -2   4 -14  181.57    6.96
  -2   4 -14  172.70    6.78
  -2   4 -14  175.73    7.56
  -2  -4 -14  164.90    7.73
   2   4  14  158.47    7.47
   2  -4  15   51.44    3.93
  -2  -4 -15   57.05    3.22
  -2  -4 -15   60.52    4.34
  -2   4 -15   56.66    3.38
  -2   4 -15   59.57    4.13
   2  -4  16  145.00    6.80
  -2  -4 -16  145.78    7.12
  -2   4 -16  148.46    5.97
  -2   4 -16  153.43    6.03
  -2  -4 -16  147.36    5.79
  -2  -4 -16  149.72    5.81
   2  -4  16  134.91    7.21
  -2  -4 -17   26.70    2.15
  -2  -4 -17   27.95    2.17
  -2  -4 -17   25.72    2.77
  -2   4 -17   32.41    2.39
  -2   4 -17   26.74    2.21
   2  -4  17   28.90    3.21
  -2  -4 -18  291.97    9.13
  -2   4 -18  273.20   10.06
  -2   4 -18  289.53    9.29
  -2   4 -18  284.07    9.25
  -2  -4 -18  285.60    9.10
   2  -4  18  290.26   10.88
  -2   4 -18  291.89    9.33
  -2  -4 -18  284.07    9.11
  -2   4 -19   51.99    3.30
  -2  -4 -19   54.94    2.77
  -2  -4 -19   55.27    2.78
  -2   4 -19   54.38    2.87
  -2   4 -19   55.92    2.89
  -2  -4 -19   46.38    3.22
   2  -4  19   55.83    3.78
  -2  -4 -19   54.94    2.77
  -2   4 -19   53.63    2.84
  -2   4 -20   19.19    1.80
  -2  -4 -20   20.67    1.89
  -2   4 -20   19.60    1.49
  -2  -4 -20   19.46    1.44
  -2  -4 -20   22.90    1.52
  -2   4 -20   22.08    1.57
   2  -4  20   20.55    2.08
   2  -4  21   41.12    2.31
   2  -4  21   45.65    2.25
  -2  -5  21    1.32    0.68
   2   5 -20   39.05    2.35
   2  -5 -20   40.29    2.62
  -2  -5  20   35.98    2.48
  -2   5  20   36.22    2.11
   2   5 -19    3.43    1.22
   2   5 -19    5.04    1.00
   2  -5 -19    4.34    0.87
   2  -5 -19    2.10    1.29
  -2   5  19    3.11    1.04
   2   5 -18   12.28    1.44
   2  -5 -18   10.98    1.30
   2   5 -18   11.14    1.75
   2  -5 -18   11.02    1.31
   2  -5 -18   10.44    1.31
   2   5 -18    9.49    1.34
   2  -5 -18   10.55    1.97
   2   5 -18   11.00    1.79
   2   5 -18   12.24    1.47
   2   5 -17   21.51    2.33
   2  -5 -17   22.01    1.85
   2   5 -17   17.32    1.79
  -2  -5  17   16.12    2.45
   2   5 -17   17.70    1.84
   2   5 -17   17.69    1.82
   2  -5 -17   20.64    1.83
   2  -5 -17   19.67    1.78
  -2  -5  16    1.56    1.65
   2   5 -16    1.12    1.23
   2  -5 -16    0.39    0.81
   2   5 -16    0.59    0.99
   2   5 -16    1.55    1.53
   2   5 -16    2.76    1.15
   2  -5 -16   -0.26    1.61
   2  -5 -16    0.65    0.91
   2   5 -15  107.28    5.28
  -2  -5  15   98.21    5.82
   2  -5 -15  101.17    4.52
   2  -5 -15   98.92    4.46
   2  -5 -15  103.95    4.54
   2   5 -15  105.71    4.79
   2   5 -15  100.99    5.56
   2   5 -15  103.26    4.76
   2   5 -14    5.98    1.63
   2   5 -14    7.23    1.42
  -2  -5  14    6.50    2.08
  -2  -5  14    7.83    1.64
   2  -5 -14    7.95    1.33
   2   5 -14    8.12    1.84
   2   5 -14    6.71    1.38
   2  -5 -14    7.24    1.30
   2  -5 -13   63.53    3.34
  -2  -5  13   66.60    4.50
  -2  -5  13   68.53    4.00
   2   5 -13   70.22    3.69
   2   5 -13   66.54    3.92
   2   5 -13   72.26    4.34
   2   5 -13   69.04    3.64
   2  -5 -13   63.64    3.33
  -2   5  13   67.73    4.12
   2  -5 -13   63.99    3.31
   2   5 -13   71.28    3.72
   2  -5 -12   17.36    1.66
   2   5 -12   17.67    1.99
  -2  -5  12   25.66    2.70
  -2  -5  12   19.03    2.13
   2   5 -12   22.09    1.96
   2  -5 -12   21.08    1.82
   2   5 -12   17.35    1.87
   2  -5 -12   18.86    1.71
   2   5 -12   21.98    1.96
   2   5 -12   18.73    2.21
  -2   5  12   20.86    2.30
   2   5 -11  222.70    7.90
   2   5 -11  218.86    7.47
   2  -5 -11  218.19    7.15
  -2  -5  11  218.44    8.41
  -2  -5  11  225.56    7.97
   2  -5 -11  212.40    7.11
   2  -5 -11  213.50    7.12
   2   5 -11  219.48    7.44
  -2   5  11  218.75    8.12
   2   5 -11  227.80    7.50
  -2   5  11  234.85    8.61
   2   5 -10  508.72   15.18
   2  -5 -10  528.32   14.51
   2   5 -10  536.26   14.87
   2   5 -10  540.01   14.84
   2   5 -10  542.40   14.87
   2  -5 -10  519.21   14.43
  -2   5  10  512.11   15.54
   2  -5 -10  520.31   14.46
  -2   5  10  505.52   15.91
  -2   5  10  499.38   15.42
  -2  -5   9  227.91    7.57
  -2  -5   9  227.67    7.87
   2   5  -9  228.61    7.21
   2  -5  -9  213.67    6.85
   2  -5  -9  220.49    6.86
   2   5  -9  228.68    7.19
  -2   5   9  233.70    7.88
  -2   5   9  220.45    8.15
   2  -5  -8  550.41   15.05
   2   5  -8  561.72   15.35
  -2   5   8  558.70   16.18
   2   5  -8  578.53   15.38
   2  -5  -8  549.13   15.06
   2   5  -8  582.15   15.50
  -2  -5   8  569.72   16.01
   2   5  -8  561.73   15.84
   2   5  -8  547.25   15.58
  -2   5   8  605.14   16.29
  -2   5   8  551.94   16.34
   2  -5  -7   13.15    1.05
   2   5  -7   14.05    1.19
   2   5  -7   12.63    1.22
  -2   5   7   11.56    1.50
   2   5  -7   13.56    1.17
   2  -5  -7   13.39    1.06
   2   5  -7   12.44    1.14
  -2  -5   7   12.45    1.37
   2   5  -7   12.23    1.37
   2  -5  -7   11.06    1.00
   2   5  -7   11.98    1.35
  -2   5   7    8.23    1.20
  -2   5   7   12.28    1.42
  -2   5   7   12.64    1.54
   2   5  -6  683.87   18.09
  -2   5   6  708.67   18.98
   2   5  -6  664.02   18.33
   2  -5  -6  698.76   17.91
   2   5  -6  715.31   18.63
  -2  -5   6  690.44   18.23
  -2  -5   6  727.95   18.62
   2   5  -6  690.54   18.10
   2  -5  -6  701.24   17.92
   2   5  -6  642.75   18.46
  -2   5   6  686.29   18.63
  -2   5   6  704.66   18.89
  -2   5   6  686.08   18.96
   2   5  -5    5.09    0.71
  -2   5   5    5.59    1.21
   2  -5  -5    5.03    0.64
   2   5  -5    6.50    0.76
   2  -5  -5    4.92    0.62
   2   5  -5    4.97    0.93
  -2   5   5    6.57    0.94
   2   5  -5    4.70    0.69
   2  -5  -5    4.96    0.62
  -2  -5   5    5.10    0.91
  -2  -5   5    4.66    0.77
   2   5  -5    6.58    1.17
   2   5  -5    4.17    0.89
  -2   5   5    4.76    0.84
  -2   5   5    6.73    0.97
  -2   5   5    4.41    0.93
   2  -5  -4   46.34    1.72
   2   5  -4   46.54    1.77
   2   5  -4   42.63    1.72
  -2   5   4   40.31    2.38
   2  -5  -4   45.97    1.73
  -2  -5   4   46.64    1.86
   2  -5  -4   46.15    1.72
   2   5  -4   42.93    2.19
  -2   5   4   43.17    1.91
   2   5  -4   47.03    1.76
  -2   5   4   47.24    2.19
   2   5  -4   42.99    2.23
   2   5  -4   43.69    2.25
  -2   5   4   48.61    2.18
  -2   5   4   45.07    2.10
   2  -5  -3  131.79    3.76
  -2   5   3  123.61    4.61
  -2   5   3  126.14    3.89
   2   5  -3  136.18    4.44
  -2  -5   3  129.94    3.82
  -2   5   3  138.78    4.31
  -2   5   3  137.53    4.30
  -2   5   3  133.91    4.30
   2   5  -3  138.63    4.55
  -2   5   3  140.75    4.60
  -2   5   3  131.26    4.38
  -2   5   3  119.39    4.14
   2   5  -3  127.86    3.83
  -2   5   2 3856.43   97.87
   2   5  -2 3997.00   97.70
  -2   5   2 4126.54   98.13
   2   5  -2 3903.49   97.55
  -2   5   2 3947.84   97.39
   2   5  -2 3978.02   97.68
  -2   5   2 3997.96   97.33
  -2   5   2 4065.78   97.31
   2  -5  -2 3908.90   97.07
  -2  -5   2 3902.80   96.74
  -2   5   2 3901.82   97.26
   2   5  -2 3954.64   97.09
   2   5  -2 3842.05   97.48
  -2   5   2 3975.12   97.61
  -2   5   2 3892.65   97.40
   2   5  -1   94.18    3.49
  -2   5   1   87.81    3.58
  -2   5   1   96.20    3.59
   2   5  -1   91.76    3.15
  -2   5   1   91.21    3.09
  -2   5   1   94.11    2.63
   2  -5  -1   99.44    3.08
   2   5  -1   93.98    3.14
  -2  -5   1   92.49    2.63
   2   5  -1   95.53    3.39
   2   5  -1   93.64    3.40
  -2   5   1   94.63    3.08
  -2   5   1   96.25    3.46
   2   5  -1   98.16    3.17
   2   5  -1   91.44    3.46
  -2   5   1   87.22    3.38
  -2   5   0  219.85    6.79
  -2   5   0  216.73    6.40
   2   5   0  219.06    6.85
  -2  -5   0  237.82    5.86
  -2   5   0  220.12    5.78
   2   5   0  234.24    6.53
   2   5   0  235.97    6.69
  -2   5   0  216.38    5.78
   2   5   0  226.81    6.50
   2   5   0  228.82    6.56
  -2  -5   0  235.35    5.86
   2  -5   0  212.75    6.31
  -2   5   0  217.90    6.27
   2   5   0  242.59    6.90
   2   5   0  230.30    6.86
  -2   5   0  225.92    6.71
  -2   5   0  216.03    6.66
   2   5   0  229.71    6.56
  -2   5  -1  315.09    8.80
  -2   5  -1  323.98    8.37
  -2   5  -1  328.25    8.96
   2   5   1  333.60    9.30
  -2  -5  -1  317.53    8.14
   2   5   1  315.56    8.87
   2  -5   1  312.89    8.49
  -2   5  -1  316.20    8.09
   2   5   1  326.18    8.91
  -2   5  -1  305.68    8.99
   2   5   1  324.64    9.27
   2   5   1  298.27    9.10
  -2   5  -1  323.90    8.98
   2   5   1  322.96    9.00
  -2   5  -2  141.99    4.22
  -2   5  -2  144.97    4.58
  -2   5  -2  163.03    4.64
  -2   5  -2  149.58    4.18
   2   5   2  138.65    4.95
   2  -5   2  136.22    3.88
   2   5   2  147.64    4.49
   2   5   2  149.16    4.74
   2   5   2  146.61    4.56
   2   5   2  147.29    5.01
   2   5   2  147.90    5.04
   2   5   2  140.24    4.88
   2   5   2  146.63    4.83
   2   5   2  142.87    4.73
  -2   5  -2  141.44    4.63
   2  -5   2  140.69    4.34
  -2   5  -3 2000.01   51.91
  -2   5  -3 2092.07   51.55
   2   5   3 2099.96   52.56
  -2   5  -3 2065.69   51.65
   2   5   3 2036.39   51.84
   2   5   3 2077.89   52.16
   2   5   3 2038.18   51.85
   2   5   3 1992.19   51.96
   2   5   3 1982.41   52.47
   2   5   3 2007.53   52.37
  -2   5  -3 2053.49   51.94
   2   5   3 2064.06   52.55
   2   5   3 2068.60   51.80
   2   5   3 2147.91   52.36
  -2   5  -4  349.77    9.71
   2   5   4  337.91   10.60
  -2   5  -4  354.02    9.91
  -2   5  -4  373.31    9.84
   2  -5   4  357.48    9.67
  -2  -5  -4  356.58    9.73
  -2   5  -4  346.48    9.73
   2   5   4  372.91    9.91
   2   5   4  366.90   10.42
   2  -5   4  358.69   10.22
   2   5   4  346.84   10.67
   2   5   4  372.95   10.15
   2   5   4  367.64   10.60
   2   5   4  379.48   10.60
   2   5   4  364.36   10.69
  -2   5  -5  272.64    7.81
   2   5   5  263.68    8.70
   2  -5   5  265.85    7.52
  -2  -5  -5  268.18    7.82
   2  -5   5  265.44    8.15
  -2   5  -5  273.21    7.69
   2   5   5  258.07    8.31
   2   5   5  281.63    7.69
   2   5   5  282.09    8.61
   2  -5   5  272.09    7.81
   2  -5   5  274.84    8.22
   2   5   5  273.64    8.51
  -2   5  -6  386.78   11.17
   2  -5   6  410.77   11.86
  -2   5  -6  408.25   11.46
  -2   5  -6  426.99   11.71
   2   5   6  404.27   12.37
  -2  -5  -6  419.45   11.61
   2  -5   6  423.27   11.84
   2  -5   6  418.59   11.35
   2   5   6  409.53   12.20
   2  -5   7  771.54   20.99
   2  -5   7  803.27   21.06
  -2   5  -7  720.28   20.18
  -2  -5  -7  784.06   20.81
  -2   5  -7  778.26   20.48
  -2   5  -7  787.86   20.56
  -2   5  -7  794.07   20.84
  -2  -5  -7  775.66   20.25
   2   5   7  762.07   21.41
   2  -5   8   28.13    2.07
  -2   5  -8   27.09    1.75
   2  -5   8   29.51    2.23
  -2  -5  -8   29.89    1.82
  -2  -5  -8   28.66    2.16
  -2   5  -8   27.31    1.90
  -2   5  -8   30.23    2.15
  -2   5  -8   30.27    1.92
   2  -5   9    0.29    1.12
  -2   5  -9   -0.09    0.70
  -2  -5  -9    0.57    0.87
  -2   5  -9    1.34    0.92
  -2   5  -9    1.70    0.89
  -2  -5  -9    0.79    0.70
   2  -5  10  312.71   10.16
  -2   5 -10  316.01    9.61
  -2   5 -10  311.53   10.22
  -2   5 -10  310.03    9.80
  -2  -5 -10  307.74    9.37
  -2  -5 -10  296.64   10.37
   2  -5  11   15.82    1.80
  -2   5 -11   14.45    1.89
  -2  -5 -11   14.25    2.07
  -2   5 -11   15.26    1.71
  -2   5 -11   12.72    1.52
  -2  -5 -11   10.00    1.36
  -2   5 -12  309.31   10.31
  -2   5 -12  330.38   10.43
  -2   5 -12  303.99    9.94
  -2   5 -12  332.20   11.02
  -2  -5 -12  304.99   11.11
  -2  -5 -12  307.10    9.73
   2  -5  13  110.80    5.61
  -2   5 -13  103.44    4.85
  -2   5 -13  108.66    4.98
  -2   5 -13  108.08    5.43
  -2   5 -13  102.66    4.64
  -2  -5 -13  104.15    5.58
  -2  -5 -13  102.53    4.48
   2   5  13   99.69    5.67
   2  -5  14  335.67   11.65
  -2   5 -14  318.10   11.39
  -2   5 -14  307.94   10.47
  -2  -5 -14  313.57   11.58
   2   5  14  313.46   11.71
   2  -5  15    0.69    1.32
  -2  -5 -15    0.26    0.89
  -2  -5 -15    0.89    0.89
  -2   5 -15    1.13    1.01
  -2   5 -15    0.57    0.93
  -2  -5 -15    1.19    1.45
   2   5  15    0.98    1.39
   2  -5  15    2.02    1.60
   2  -5  16   36.76    3.31
  -2   5 -16   39.62    2.71
  -2  -5 -16   38.35    3.36
  -2  -5 -16   40.99    2.63
   2  -5  16   42.30    3.70
  -2   5 -17    9.13    1.36
   2  -5  17    8.41    1.90
  -2  -5 -17    8.79    1.27
  -2   5 -17    8.35    1.38
  -2  -5 -17    8.76    1.29
  -2  -5 -17    7.62    1.20
  -2   5 -17    9.64    1.45
   2  -5  17    8.81    2.00
  -2  -5 -18   28.81    2.00
  -2   5 -18   30.27    2.58
  -2   5 -18   26.55    2.04
  -2  -5 -18   28.51    1.99
  -2   5 -18   30.99    2.17
  -2   5 -18   26.15    2.04
  -2  -5 -18   30.40    2.07
   2  -5  18   30.49    2.99
  -2  -5 -19    2.18    0.76
  -2   5 -19    0.55    0.73
  -2   5 -19    1.09    0.70
  -2  -5 -19    1.97    1.15
  -2   5 -19    1.18    1.13
  -2  -5 -19    3.33    0.87
   2  -5  19    1.99    1.28
  -2  -5 -20   54.27    2.75
  -2   5 -20   55.43    2.75
  -2  -5 -20   53.28    2.27
   2  -5  20   58.98    3.22
   2  -5  21   -0.16    0.55
  -2  -6  20  208.96    6.93
  -2   6  20  199.84    6.40
   2   6 -19    6.45    1.32
   2  -6 -19    8.61    1.47
  -2   6  19    9.57    1.37
  -2  -6  19    6.46    1.37
   2   6 -18   74.02    3.86
   2  -6 -18   71.25    3.13
   2  -6 -18   71.52    4.19
   2   6 -18   63.36    3.11
  -2   6  18   68.84    3.89
   2   6 -17   17.04    2.05
   2  -6 -17   17.34    1.61
   2   6 -17   15.97    1.65
   2  -6 -17   20.67    1.73
   2   6 -17   17.31    1.69
   2  -6 -17   15.59    2.31
   2  -6 -17   20.55    1.72
   2   6 -17   15.81    1.66
   2   6 -16  172.10    6.46
  -2  -6  16  165.97    7.77
   2  -6 -16  175.68    6.28
   2  -6 -16  179.94    6.32
   2  -6 -16  175.21    6.28
   2  -6 -16  174.52    7.94
   2   6 -16  177.80    6.52
   2   6 -16  166.48    6.39
   2   6 -15    0.71    0.94
  -2  -6  15    2.97    1.71
   2   6 -15    0.55    1.27
   2  -6 -15    1.49    0.82
   2  -6 -15    1.61    0.91
   2   6 -15    1.68    1.00
   2  -6 -14    7.44    1.28
   2   6 -14    7.71    1.37
   2   6 -14    8.78    1.82
  -2  -6  14    7.73    1.99
  -2  -6  14    5.34    1.48
   2   6 -14    8.35    1.44
   2  -6 -14    7.54    1.35
   2   6 -14    8.09    1.41
   2  -6 -14    9.25    1.35
   2  -6 -13  290.47    9.20
  -2  -6  13  282.70   10.09
   2   6 -13  292.18    9.51
   2   6 -13  280.66   10.00
  -2  -6  13  276.47   10.71
  -2   6  13  288.63   10.37
   2  -6 -13  292.33    9.21
   2  -6 -13  291.66    9.19
   2   6 -13  292.51    9.52
   2   6 -12  187.33    7.31
  -2  -6  12  180.04    7.19
   2   6 -12  187.62    6.73
  -2  -6  12  177.50    7.65
   2  -6 -12  182.55    6.42
  -2   6  12  194.67    7.65
   2  -6 -12  176.61    6.35
   2  -6 -12  182.96    6.40
   2   6 -12  194.10    6.79
   2   6 -12  188.99    6.76
   2   6 -11  714.43   20.10
   2  -6 -11  703.33   19.03
   2   6 -11  717.93   19.44
  -2  -6  11  697.82   20.54
  -2  -6  11  677.83   19.97
  -2   6  11  653.48   20.30
   2  -6 -11  710.16   19.04
   2   6 -11  706.87   19.41
   2   6 -11  710.73   19.39
   2  -6 -11  705.13   19.02
  -2   6  11  698.43   20.91
  -2   6  11  662.35   20.23
   2   6 -10  131.26    5.39
   2   6 -10  123.99    4.78
  -2  -6  10  121.47    5.15
  -2  -6  10  120.02    5.47
   2  -6 -10  125.91    4.56
   2   6 -10  120.14    4.73
   2  -6 -10  127.20    4.57
   2  -6 -10  122.59    4.52
  -2   6  10  118.72    5.52
  -2   6  10  113.34    5.68
   2  -6  -9   20.24    1.49
   2   6  -9   19.77    1.94
  -2  -6   9   19.93    1.80
  -2  -6   9   18.25    1.91
   2  -6  -9   18.84    1.42
   2   6  -9   20.30    1.60
  -2   6   9   21.16    2.17
  -2   6   9   19.49    2.01
  -2   6   9   20.03    2.14
   2   6  -8  503.33   13.84
   2  -6  -8  511.89   13.64
   2  -6  -8  511.71   13.64
  -2  -6   8  505.68   14.60
  -2   6   8  511.45   14.71
   2   6  -8  478.41   14.37
  -2   6   8  490.56   14.90
  -2   6   8  489.59   15.11
   2  -6  -7  746.33   19.33
   2  -6  -7  734.83   19.31
  -2   6   7  772.31   20.75
   2  -6  -7  742.73   19.34
  -2  -6   7  770.63   20.28
   2   6  -7  751.57   20.25
   2   6  -7  735.79   20.22
  -2   6   7  710.79   20.30
  -2   6   7  746.76   20.67
  -2   6   7  725.23   20.77
   2  -6  -6  831.27   21.01
  -2   6   6  812.90   22.34
  -2  -6   6  851.99   21.80
   2   6  -6  835.00   21.90
   2  -6  -6  834.83   21.00
  -2   6   6  764.71   21.87
   2   6  -6  765.84   21.82
  -2   6   6  824.16   22.40
  -2   6   6  804.86   22.21
   2  -6  -5  544.59   13.93
   2  -6  -5  546.24   13.93
  -2   6   5  498.51   15.14
   2   6  -5  505.72   14.75
   2  -6  -5  538.19   13.92
  -2  -6   5  550.45   14.60
  -2   6   5  534.62   14.79
   2   6  -5  530.62   14.88
  -2   6   5  528.27   15.18
  -2   6   5  539.23   15.04
   2  -6  -4  327.11    8.76
  -2   6   4  341.37   10.12
  -2  -6   4  333.91    8.94
  -2  -6   4  337.12    9.31
   2   6  -4  317.28    9.63
  -2   6   4  342.86    9.62
  -2   6   4  331.44    9.58
   2   6  -4  328.02    9.78
  -2   6   4  328.53    9.56
   2   6  -4  331.33    9.84
  -2   6   4  310.46    9.64
  -2   6   4  340.25   10.01
  -2   6   4  339.14    9.57
   2   6  -3   78.15    3.45
  -2   6   3   93.40    3.79
   2   6  -3   82.16    3.35
  -2  -6   3   78.68    2.60
  -2  -6   3   85.33    2.96
   2   6  -3   71.73    3.32
  -2   6   3   80.02    3.15
  -2   6   3   85.80    3.23
  -2   6   3   87.39    3.23
  -2   6   3   84.14    3.50
  -2   6   3   81.12    3.32
   2   6  -3   80.89    2.84
  -2   6   3   83.05    3.17
   2   6  -3   84.30    3.29
  -2   6   2   84.79    3.76
   2   6  -2   90.80    3.63
   2   6  -2   93.24    3.55
  -2   6   2   89.12    3.20
   2   6  -2   87.83    3.56
   2   6  -2   95.04    3.21
   2   6  -2   86.49    3.05
  -2   6   2   85.55    3.26
   2   6  -2   85.55    3.06
  -2   6   2   79.09    3.12
   2   6  -2   91.81    3.41
  -2   6   2   93.83    3.40
  -2   6   2   84.89    3.46
  -2   6   1 1705.65   44.02
   2   6  -1 1789.39   43.98
   2   6  -1 1661.27   43.34
   2   6  -1 1721.57   43.37
  -2   6   1 1721.88   43.29
   2  -6  -1 1703.62   43.04
   2   6  -1 1779.74   43.75
   2   6  -1 1782.15   43.85
   2   6  -1 1708.38   43.38
  -2   6   1 1708.47   43.71
   2   6  -1 1688.07   43.67
  -2   6   1 1763.62   43.30
  -2   6   1 1771.58   43.80
   2   6  -1 1719.16   43.86
  -2   6   0    9.84    0.92
  -2   6   0    4.54    1.06
   2   6   0    8.03    1.21
   2   6   0    4.82    0.78
   2   6   0    8.60    0.95
  -2  -6   0    4.16    0.32
   2   6   0    4.99    0.89
  -2   6   0    4.72    0.71
  -2   6   0    5.21    0.29
   2   6   0    7.22    0.93
   2  -6   0    4.28    0.61
   2   6   0    5.67    1.00
   2   6   0    6.96    0.91
   2   6   0    7.53    1.02
  -2   6   0    6.08    0.79
  -2   6   0    5.14    1.02
  -2   6   0    5.53    0.98
  -2   6   0    5.36    0.73
   2   6   0    6.88    0.99
   2   6   1  669.03   18.18
  -2   6  -1  653.96   17.56
  -2   6  -1  634.36   17.76
  -2  -6  -1  673.40   16.62
   2   6   1  667.41   17.75
  -2  -6  -1  669.73   16.62
   2  -6   1  666.17   17.06
   2   6   1  666.16   17.76
   2   6   1  680.05   17.86
  -2   6  -1  651.23   16.54
   2   6   1  716.00   17.86
  -2   6  -1  673.03   17.32
   2   6   1  663.33   17.94
   2   6   1  714.15   18.24
   2   6   1  694.87   17.92
  -2   6  -1  695.97   17.86
  -2   6  -1  685.18   17.89
   2   6   1  664.35   18.06
  -2   6  -2  264.79    7.22
  -2   6  -2  261.10    7.80
   2   6   2  270.47    8.42
  -2   6  -2  253.58    7.81
   2  -6   2  258.92    7.42
   2   6   2  265.45    7.93
   2   6   2  285.85    7.81
   2   6   2  271.35    7.91
   2   6   2  263.95    8.06
  -2   6  -2  265.31    6.88
   2   6   2  271.87    8.12
   2   6   2  270.98    8.31
   2   6   2  291.35    8.48
   2   6   2  265.66    7.87
   2   6   2  288.58    8.49
  -2   6  -2  267.08    7.97
   2   6   2  269.57    8.22
   2   6   3   44.08    2.64
  -2   6  -3   41.70    2.11
  -2   6  -3   45.44    1.85
   2   6   3   40.14    2.30
   2   6   3   43.65    2.15
   2   6   3   41.32    2.09
   2   6   3   38.00    2.39
   2   6   3   41.41    2.41
   2   6   3   39.46    2.25
   2  -6   3   45.14    2.00
   2   6   3   42.76    2.55
   2   6   3   40.05    2.07
   2   6   3   40.14    2.36
  -2   6  -3   43.20    2.24
  -2   6  -4    2.55    0.71
  -2   6  -4    2.26    0.62
  -2   6  -4    4.31    0.79
  -2   6  -4    3.36    0.80
   2   6   4    2.59    1.24
   2   6   4    3.84    0.96
   2   6   4    3.18    0.89
   2   6   4    1.94    0.97
  -2   6  -4    2.79    0.93
  -2   6  -4    3.27    0.61
   2   6   4    1.92    0.97
   2  -6   4    2.55    0.74
   2   6   4    2.17    0.85
   2   6   4    2.74    1.00
  -2   6  -5  197.06    6.03
  -2   6  -5  192.23    5.92
   2   6   5  194.08    7.05
  -2  -6  -5  186.76    5.62
  -2   6  -5  190.63    6.24
  -2   6  -5  206.73    6.02
   2   6   5  190.69    5.95
   2   6   5  194.60    6.70
   2  -6   5  189.13    5.91
   2   6   5  189.80    6.77
   2  -6   5  198.22    6.39
   2   6   5  195.50    6.88
  -2   6  -6  766.32   19.42
  -2   6  -6  713.06   19.38
   2   6   6  694.98   20.63
  -2   6  -6  756.58   19.79
  -2  -6  -6  721.57   19.43
  -2   6  -6  719.62   19.48
   2   6   6  744.58   20.52
   2   6   6  719.69   20.56
   2  -6   6  754.80   19.92
  -2   6  -7  235.61    7.64
  -2   6  -7  256.34    8.15
  -2   6  -7  257.65    7.87
  -2  -6  -7  264.48    8.10
  -2  -6  -7  266.54    7.57
   2   6   7  267.25    8.97
   2   6   7  257.07    8.94
   2  -6   8  124.10    5.10
  -2  -6  -8  123.71    4.38
  -2  -6  -8  134.96    5.11
  -2   6  -8  125.51    4.55
  -2  -6  -9  352.35   10.14
  -2   6  -9  345.25   10.75
  -2   6  -9  347.11   10.62
  -2   6  -9  346.92   10.33
  -2  -6  -9  353.95   11.09
   2  -6  10  130.65    5.46
  -2  -6 -10  127.82    4.72
  -2  -6 -10  126.66    5.61
  -2   6 -10  128.19    5.26
  -2   6 -10  131.02    5.20
  -2   6 -10  130.23    4.94
   2  -6  11    7.52    1.45
  -2   6 -11    5.86    1.11
  -2   6 -11    6.57    1.32
  -2  -6 -11    6.68    1.11
  -2   6 -11    6.45    1.32
   2   6  11    5.55    1.70
  -2   6 -12  503.65   15.17
  -2  -6 -12  493.60   15.92
  -2  -6 -12  518.94   14.50
  -2   6 -12  506.96   14.68
   2   6  12  488.91   16.37
   2  -6  13  210.54    8.44
  -2   6 -13  191.65    7.47
  -2  -6 -13  199.60    8.23
  -2  -6 -13  196.78    6.90
   2   6  13  197.41    8.59
   2  -6  14   -0.23    1.24
  -2  -6 -14    0.85    0.90
  -2   6 -14    0.13    0.86
  -2   6 -14    1.72    0.93
  -2   6 -14   -0.16    0.93
  -2  -6 -14    1.34    1.41
   2   6  14    0.76    1.33
   2  -6  15   20.60    2.54
  -2  -6 -15   18.02    1.73
  -2   6 -15   19.48    2.35
  -2  -6 -15   17.82    1.75
  -2  -6 -15   20.65    2.55
  -2   6 -15   16.31    1.74
   2  -6  15   18.84    2.60
   2   6  15   14.56    2.40
  -2   6 -16  100.82    4.39
  -2   6 -16   93.84    4.29
  -2  -6 -16   97.89    4.21
  -2   6 -16   98.38    5.04
  -2   6 -16   95.50    4.28
  -2  -6 -16   97.64    5.24
  -2  -6 -16   99.80    4.23
   2   6  16   97.68    5.43
   2  -6  16   96.46    5.41
  -2   6 -17   21.46    2.27
  -2   6 -17   20.78    1.84
  -2  -6 -17   20.51    1.73
  -2  -6 -17   16.89    1.58
  -2   6 -17   20.07    1.80
   2  -6  17   22.12    2.34
  -2  -6 -17   21.57    1.75
  -2   6 -17   23.83    1.91
  -2   6 -18  176.45    6.58
  -2  -6 -18  164.34    6.50
  -2  -6 -18  170.09    5.72
  -2  -6 -18  173.71    5.74
  -2  -6 -18  174.42    5.76
   2  -6  18  172.06    7.16
  -2  -6 -19    1.88    0.60
  -2   6 -19    1.93    0.92
   2  -6  19    1.40    1.08
   2  -6  20   24.82    1.91
  -2  -7  20    5.76    0.98
  -2   7  20    7.33    0.86
   2  -7 -19    1.43    0.85
  -2   7  19    2.62    0.93
  -2  -7  19    4.55    1.16
   2   7 -18   61.09    3.33
   2  -7 -18   57.35    3.34
  -2   7  18   55.02    3.32
   2   7 -18   51.58    2.74
   2   7 -17   48.71    3.27
   2  -7 -17   46.36    3.36
  -2  -7  16    2.67    1.54
   2   7 -16    4.16    1.42
   2   7 -15    3.64    1.47
  -2  -7  15    1.87    1.60
   2  -7 -15    3.48    1.47
   2   7 -14    3.68    1.40
  -2  -7  14    1.17    1.50
  -2  -7  13   16.66    2.43
   2   7 -13   17.34    2.15
   2   7 -12   13.89    1.93
  -2  -7  12   13.69    2.18
   2   7 -11    0.82    1.15
  -2  -7  11    2.32    1.42
  -2   7  11    0.96    1.43
  -2   7  11    0.79    0.98
  -2   7  11   -0.23    1.04
   2   7 -10    3.85    1.32
  -2  -7  10    4.34    1.35
  -2   7  10    3.83    1.46
  -2   7  10    4.89    1.46
  -2   7  10    4.59    1.30
   2   7  -9  549.71   16.02
  -2   7   9  535.03   16.42
  -2   7   9  550.92   16.85
   2   7  -8   23.55    2.07
  -2  -7   8   23.41    2.13
  -2   7   8   24.55    2.31
  -2   7   8   23.45    2.26
  -2   7   8   18.74    2.10
  -2  -7   7  275.38    8.59
   2   7  -7  253.79    8.62
  -2   7   7  268.83    8.79
  -2   7   7  251.34    9.12
  -2   7   7  272.57    9.09
  -2   7   6  256.85    8.60
   2   7  -6  251.73    8.19
  -2  -7   6  257.18    7.98
  -2   7   6  242.74    8.16
   2   7  -6  247.57    8.25
  -2   7   6  247.31    8.59
  -2   7   6  257.20    8.47
   2   7  -5  891.33   25.69
  -2   7   5  985.59   26.30
   2   7  -5  984.17   25.75
  -2  -7   5 1025.06   25.39
  -2   7   5 1010.00   25.75
   2   7  -5  966.76   25.86
  -2   7   5  967.51   26.20
  -2   7   5  945.81   25.90
  -2   7   5  937.87   25.54
   2   7  -4    1.83    0.97
   2   7  -4    1.20    0.92
  -2  -7   4    1.32    0.68
   2   7  -4    0.45    0.95
  -2   7   4    1.92    0.72
  -2   7   4    2.19    0.79
   2   7  -4    0.65    0.90
  -2   7   4    2.11    0.78
  -2   7   4    1.98    0.80
  -2   7   4    4.21    1.02
   2   7  -4    1.00    0.69
  -2   7   4    1.68    0.68
   2   7  -3  393.57   11.61
  -2  -7   3  405.65   10.72
  -2   7   3  408.08   11.21
  -2   7   3  389.97   11.13
  -2   7   3  402.75   11.23
   2   7  -3  396.35   11.55
   2   7  -3  388.40   11.57
   2   7  -3  388.45   10.91
  -2   7   3  375.58   11.30
  -2   7   3  381.16   11.56
   2   7  -3  411.40   11.33
  -2   7   3  410.45   11.25
   2   7  -3  364.46   10.70
   2   7  -2   52.76    2.89
  -2   7   2   57.70    3.07
  -2   7   2   53.18    2.46
  -2   7   2   53.33    2.43
   2   7  -2   52.96    2.73
   2   7  -2   52.32    2.38
  -2   7   2   52.53    2.50
  -2   7   2   48.79    2.37
   2   7  -2   55.27    2.85
  -2   7   2   54.60    2.60
  -2   7   2   55.45    2.52
  -2   7   2   51.23    2.66
   2   7  -2   50.96    2.36
   2   7  -2   55.68    2.65
   2   7  -1  296.36    9.08
  -2   7   1  291.93    9.15
  -2   7   1  280.93    8.36
  -2   7   1  287.58    8.36
   2   7  -1  291.40    8.79
   2   7  -1  283.79    8.46
   2   7  -1  297.67    8.92
   2   7  -1  298.33    8.49
  -2   7   1  286.63    8.78
  -2   7   1  311.63    8.51
  -2   7   1  293.57    8.87
   2   7  -1  291.51    8.82
   2   7  -1  280.86    8.49
   2   7  -1  282.39    8.88
  -2   7   1  283.02    8.76
  -2   7   0   18.66    1.68
   2   7   0   15.69    1.74
   2   7   0   16.20    1.33
   2   7   0   22.11    1.51
   2  -7   0   15.53    1.05
   2   7   0   17.96    1.48
  -2   7   0   17.47    1.23
   2   7   0   18.58    1.58
   2   7   0   19.84    1.67
  -2   7   0   15.53    1.54
  -2   7   0   16.64    1.21
   2   7   0   15.73    1.50
   2   7   0   15.08    1.35
  -2   7   0   15.92    1.51
  -2   7   0   15.39    1.39
  -2   7   0   14.47    1.22
  -2   7  -1  174.97    5.70
  -2   7  -1  161.93    5.25
   2   7   1  161.75    5.89
   2   7   1  165.67    5.55
   2   7   1  166.17    5.19
   2   7   1  158.67    5.46
   2   7   1  156.79    5.45
   2   7   1  147.64    5.61
  -2   7  -1  156.05    5.51
  -2   7  -1  157.12    5.01
   2   7   1  152.23    5.63
  -2   7  -1  158.50    5.09
   2   7   1  160.78    5.61
  -2   7  -1  157.25    5.54
   2   7   1  156.68    5.63
  -2   7  -2  344.06   10.28
   2   7   2  366.81   10.93
  -2   7  -2  346.27   10.17
   2   7   2  354.22   10.08
   2   7   2  359.62   10.31
   2  -7   2  349.20    9.57
   2   7   2  353.90   10.53
   2   7   2  357.41   10.33
   2   7   2  356.79   10.26
  -2   7  -2  356.21   10.38
  -2   7  -2  344.48   10.02
   2   7   2  355.31   10.49
   2   7   2  342.01   10.58
   2   7   2  358.10   10.79
   2   7   2  377.71   10.89
   2   7   2  352.10   10.66
  -2   7  -3  922.60   23.64
  -2   7  -3  941.44   23.68
   2   7   3  902.89   24.47
   2   7   3  878.19   23.63
   2   7   3  889.71   23.56
   2   7   3  891.55   24.06
   2   7   3  923.67   23.65
   2   7   3  879.31   24.20
   2  -7   3  894.19   23.11
  -2   7  -3  878.58   23.26
   2   7   3  882.40   24.34
   2   7   3  900.77   24.40
  -2   7  -3  935.04   23.85
   2   7   3  882.32   23.55
   2   7   3  869.51   24.27
   2   7   3  889.44   23.82
  -2   7  -4    5.59    0.92
   2   7   4    7.88    1.54
   2   7   4    4.91    0.95
   2   7   4    5.07    0.96
   2   7   4    5.23    0.94
   2   7   4    3.89    1.08
   2   7   4    4.22    1.06
  -2   7  -4    6.21    1.18
   2   7   4    5.37    1.20
   2   7   4    4.74    1.23
   2   7   4    4.96    1.18
   2  -7   4    6.46    0.92
   2  -7   4    5.31    0.93
   2   7   4    6.52    1.03
   2   7   4    3.73    1.02
  -2   7  -5  200.67    6.73
   2   7   5  193.48    7.59
   2   7   5  199.78    6.49
   2   7   5  191.35    7.23
   2   7   5  215.89    6.63
   2   7   5  205.88    7.46
  -2   7  -5  216.89    6.91
   2   7   5  218.04    7.51
   2  -7   5  208.64    6.82
   2   7   5  201.54    7.51
   2   7   5  203.86    7.53
   2   7   6   50.23    3.42
   2   7   6   56.70    3.35
   2   7   6   54.65    2.63
   2   7   6   57.43    3.38
  -2   7  -6   53.71    2.84
   2   7   6   54.16    3.44
   2  -7   6   60.57    2.99
   2   7   7 1918.40   49.09
   2   7   7 1817.57   49.27
  -2   7  -8  249.95    8.42
   2   7   8  258.17    9.32
   2  -7   9  194.96    7.11
  -2   7  -9  185.83    6.88
   2  -7  10   64.50    3.62
  -2   7 -10   58.94    3.40
  -2   7 -11   68.31    3.79
   2   7  11   65.59    4.40
  -2   7 -12  115.02    5.29
   2   7  12  122.70    6.35
   2  -7  13   -0.22    1.19
  -2   7 -13    2.83    1.14
   2   7  13    1.28    1.44
   2  -7  14  102.29    5.57
  -2   7 -14   99.06    4.83
   2   7  14  102.32    5.75
   2  -7  14  106.69    5.55
   2  -7  15   39.26    3.30
   2   7  15   37.99    3.35
   2  -7  15   33.67    3.07
   2  -7  16    1.42    1.24
   2  -7  16    3.53    1.57
   2   7  16    5.11    1.52
   2  -7  17   21.72    2.26
   2  -7  17   19.14    2.20
   2  -7  18   40.48    2.95
   2  -7  19   22.68    1.96
   2  -7  20   52.32    2.55
  -2   8  19   16.01    1.47
  -2  -8  19   14.88    1.49
   2   8 -18   10.17    1.16
  -2   8  18   12.04    1.54
  -2  -8  18   12.38    1.66
   2   8 -17    7.38    1.20
  -2   8  17    5.70    1.43
   2   8 -16    3.28    1.36
   2   8 -16    1.15    0.86
  -2  -8  15   11.12    2.03
  -2  -8  14   55.14    4.02
   2   8 -14   61.20    3.85
  -2  -8  13  227.70    9.25
   2   8 -13  243.34    8.95
  -2  -8  12    8.92    2.01
   2   8 -12   11.71    1.99
  -2  -8  11  206.50    8.12
   2   8 -11  197.19    7.73
  -2   8  11  196.72    8.14
   2   8 -10   10.60    1.77
  -2  -8  10    9.76    1.80
   2   8 -10    6.71    1.49
  -2   8  10    8.86    1.69
  -2   8  10   10.41    1.72
  -2  -8   9  162.81    6.38
   2   8  -9  144.71    6.11
   2   8  -9  148.50    6.13
  -2   8   9  136.30    6.61
  -2   8   9  156.13    6.71
   2   8  -8    2.24    1.15
   2   8  -8    1.78    1.15
  -2   8   8    2.28    1.02
  -2   8   8    1.18    1.11
  -2   8   8    0.92    1.09
   2   8  -7  869.60   23.70
  -2  -8   7  900.45   23.49
   2   8  -7  825.31   23.65
  -2   8   7  834.33   24.34
  -2  -8   6    3.83    0.99
   2   8  -6    1.43    1.07
  -2   8   6    0.40    0.82
   2   8  -6   -0.14    1.02
  -2   8   6    0.75    0.84
  -2   8   6    0.33    0.89
   2   8  -5 1075.23   30.24
  -2  -8   5 1199.32   29.64
   2   8  -5 1144.03   30.36
  -2   8   5 1153.81   30.15
  -2   8   5 1069.64   29.93
  -2   8   5 1110.91   30.70
  -2   8   5 1201.80   30.49
   2   8  -4   19.72    1.93
  -2   8   4   17.38    1.55
  -2   8   4   23.15    1.76
   2   8  -4   20.91    1.53
   2   8  -4   21.97    1.95
  -2   8   4   19.22    1.63
  -2   8   4   19.71    1.67
  -2   8   4   22.12    1.85
  -2   8   4   19.40    1.86
  -2   8   4   20.58    1.77
   2   8  -3  125.61    5.08
  -2   8   3  122.62    4.52
   2   8  -3  112.50    4.16
   2   8  -3  117.57    4.85
  -2   8   3  117.20    4.52
   2   8  -3  119.95    4.86
  -2   8   3  117.25    4.46
   2   8  -3  120.65    4.33
  -2   8   3  108.10    4.57
   2   8  -3  126.46    4.73
  -2   8   3  121.91    4.97
  -2   8   3  127.92    4.66
   2   8  -2  329.87   10.04
  -2   8   2  312.59   10.17
   2   8  -2  337.05    9.89
   2   8  -2  304.37    9.06
  -2   8   2  310.80    9.22
   2   8  -2  329.41    9.74
   2   8  -2  309.21    9.16
  -2   8   2  292.30    9.11
  -2   8   2  321.62    9.35
  -2   8   2  305.87    9.20
  -2   8   2  319.26    9.64
  -2   8   2  307.16    9.72
  -2   8   2  306.26    9.45
  -2   8   2  330.26    9.42
  -2   8   2  313.78    9.49
   2   8  -2  274.47    9.02
   2   8  -2  316.46    9.56
   2   8  -1  388.69   11.44
  -2   8   1  337.57   11.21
   2   8  -1  386.23   11.05
   2   8  -1  366.67   10.56
  -2   8   1  357.09   10.45
   2   8  -1  372.61   10.58
   2   8  -1  352.73   10.52
   2   8  -1  379.98   11.11
  -2   8   1  368.26   10.61
  -2   8   1  366.81   10.49
  -2   8   1  362.94   10.67
  -2   8   1  364.28   10.98
   2   8  -1  383.59   11.03
  -2   8   1  364.30   10.56
  -2   8   1  358.14   10.93
  -2   8   1  367.85   10.93
   2   8  -1  346.63   10.61
   2   8   0  247.25    8.36
  -2   8   0  242.87    8.20
  -2   8   0  243.16    7.42
   2   8   0  239.92    7.70
   2   8   0  245.88    7.72
   2   8   0  255.83    8.06
   2   8   0  245.79    7.68
  -2   8   0  258.52    7.52
   2   8   0  258.56    7.97
  -2   8   0  242.09    7.50
   2   8   0  237.71    8.11
  -2   8   0  245.00    7.85
  -2   8   0  243.47    7.99
  -2   8   0  238.79    7.47
   2   8   0  253.91    8.10
  -2   8   0  244.24    7.95
   2   8   0  234.26    8.05
   2   8   0  244.11    7.87
   2   8   1   10.90    1.65
  -2   8  -1    9.00    1.36
   2   8   1   10.56    1.33
   2   8   1   10.87    1.13
   2   8   1   10.32    1.29
   2   8   1    9.41    1.25
   2   8   1   11.24    1.44
  -2   8  -1    9.45    1.04
   2   8   1    8.94    1.27
   2   8   1    9.73    1.48
  -2   8  -1   12.48    1.48
  -2   8  -1   11.14    1.43
   2   8   1    9.81    1.31
   2   8   1   10.36    1.40
  -2   8  -1    9.15    1.03
  -2   8  -1   11.04    1.25
   2   8   1    8.20    1.25
  -2   8  -2   58.55    2.86
  -2   8  -2   59.03    3.08
   2   8   2   70.38    3.71
   2   8   2   67.89    3.15
   2   8   2   60.82    3.10
   2   8   2   61.31    3.13
   2   8   2   61.03    2.84
   2   8   2   67.13    3.38
   2   8   2   57.48    3.30
   2   8   2   63.19    3.24
   2   8   2   56.55    2.92
  -2   8  -2   62.41    3.18
  -2   8  -2   59.78    2.86
  -2   8  -2   62.44    2.80
  -2   8  -2   66.31    3.19
   2   8   2   60.72    3.30
   2   8   2   59.71    3.25
   2   8   3   42.55    3.00
  -2   8  -3   43.87    2.56
  -2   8  -3   47.88    2.51
   2   8   3   45.17    2.57
   2   8   3   47.09    2.52
   2   8   3   47.30    2.60
   2   8   3   44.45    2.81
   2   8   3   45.28    2.83
  -2   8  -3   46.91    2.71
   2   8   3   46.40    2.97
   2   8   3   47.28    2.93
   2   8   3   51.63    2.82
   2   8   3   49.64    2.63
   2   8   3   39.42    2.76
   2   8   4  931.62   26.39
   2   8   4  953.21   25.29
   2   8   4  963.67   26.08
   2   8   4  966.60   25.25
   2   8   4  961.17   25.25
  -2   8  -4  981.93   25.51
   2   8   4  937.13   26.09
   2  -8   4  946.80   25.28
   2   8   4  939.02   25.48
   2   8   4  910.17   26.23
   2   8   5  666.23   19.56
   2   8   5  692.08   18.55
   2   8   5  677.86   19.60
  -2   8  -5  674.76   18.85
   2  -8   5  692.85   18.76
   2  -8   5  686.99   18.33
   2   8   5  630.34   19.72
  -2   8  -6  136.35    5.37
   2   8   6  134.04    6.30
   2   8   6  143.19    6.17
   2   8   6  144.56    5.16
  -2   8  -6  150.50    5.59
   2   8   6  139.09    6.12
   2  -8   6  140.21    5.36
   2   8   6  126.18    6.14
   2  -8   6  146.66    5.26
  -2   8  -7   15.79    1.60
  -2   8  -7   13.81    1.69
   2   8   7   14.52    1.99
  -2   8  -8  254.94    8.53
   2   8   8  241.39    9.49
   2   8   8  259.90   10.11
  -2   8  -9  303.41    9.85
   2   8   9  287.33   10.78
  -2   8 -10    5.08    1.25
   2   8  10    5.22    1.64
  -2   8 -11    2.90    1.17
   2   8  11    3.50    1.54
  -2   8 -12   28.64    2.53
   2   8  12   31.95    3.14
   2  -8  12   30.30    2.79
   2  -8  13   33.46    3.07
  -2   8 -13   35.69    2.74
   2   8  13   29.55    3.13
   2  -8  13   34.95    3.03
   2  -8  14    2.21    1.31
  -2   8 -14    1.45    1.00
   2  -8  14    0.21    1.39
   2   8  14    2.53    1.37
  -2   8 -15   20.15    1.97
   2   8  15   13.63    2.07
   2  -8  15   20.67    2.36
   2  -8  16   10.90    1.81
   2  -8  16   11.05    1.89
   2  -8  17   15.31    1.82
   2  -8  17   18.37    2.06
   2   8  17   16.95    1.98
   2  -8  18    6.12    1.23
   2   8  18    4.65    0.99
   2  -8  19    4.58    0.94
  -2   8 -19    3.84    0.80
  -2   9  19    1.86    0.63
  -2  -9  19    1.99    0.70
   2   9 -18    0.88    0.60
  -2   9  18    0.96    0.88
  -2  -9  18    0.33    0.78
  -2   9  17   33.31    2.56
   2   9 -17   32.86    2.19
  -2  -9  17   31.45    2.47
  -2   9  16    2.59    1.17
   2   9 -16    2.30    0.95
  -2   9  15   50.86    3.61
   2   9 -15   48.97    3.11
  -2  -9  14    2.50    1.35
  -2   9  14    1.78    1.34
   2   9 -13   21.33    2.34
  -2  -9  13   20.72    2.49
  -2  -9  12   20.75    2.48
   2   9 -12   23.84    2.53
  -2  -9  11   10.83    2.01
   2   9 -11    9.90    1.97
  -2   9  11   12.81    1.97
  -2  -9  10  350.55   11.40
   2   9 -10  334.81   11.25
  -2   9  10  302.60   11.46
  -2   9  10  329.18   12.01
   2   9  -9  382.46   12.46
   2   9  -9  385.47   12.46
  -2   9   9  372.48   13.18
  -2   9   9  388.50   12.97
   2   9  -8    0.50    1.18
  -2   9   8    1.06    1.01
  -2   9   8    0.43    1.02
   2   9  -8    0.88    0.80
  -2   9   8    0.79    1.10
   2   9  -7   92.88    4.62
  -2   9   7   91.13    4.49
  -2   9   7   82.10    4.75
  -2   9   7   88.74    4.65
   2   9  -7   91.86    4.26
   2   9  -6   18.38    2.05
  -2   9   6   20.37    1.97
  -2   9   6   17.65    2.11
   2   9  -6   19.22    1.83
  -2   9   6   17.15    1.92
   2   9  -5   69.08    3.84
   2   9  -5   71.61    3.25
   2   9  -5   72.94    3.60
  -2   9   5   70.98    4.04
  -2   9   4   10.82    1.37
  -2   9   4   10.44    1.32
  -2   9   4   10.23    1.35
   2   9  -4    9.14    1.62
   2   9  -4    7.35    1.01
   2   9  -4   11.52    1.23
  -2   9   4   10.62    1.46
  -2   9   4    9.36    1.51
   2   9  -4   10.86    1.39
  -2   9   4   12.68    1.61
   2   9  -3    1.19    0.64
   2   9  -3    0.87    1.12
  -2   9   3    1.70    0.78
   2   9  -3    2.60    0.71
  -2   9   3    0.99    0.71
  -2   9   3    1.11    0.74
  -2   9   3    1.32    0.75
   2   9  -3    2.15    0.92
  -2   9   3    1.17    0.87
  -2   9   3    3.37    1.07
  -2   9   3    0.79    0.84
  -2   9   2   85.48    4.42
  -2   9   2   87.92    3.75
   2   9  -2   87.44    3.67
  -2   9   2   86.64    3.74
   2   9  -2   86.77    3.71
   2   9  -2   92.16    3.73
   2   9  -2   90.81    4.27
   2   9  -2   99.39    4.30
  -2   9   2   92.53    3.88
  -2   9   2   92.62    3.81
  -2   9   2   90.50    4.27
  -2   9   2   91.88    4.03
   2   9  -2   85.13    3.75
  -2   9   2   92.26    3.92
  -2   9   2   85.90    4.03
  -2   9   2   77.09    3.84
  -2   9   1   57.13    3.47
   2   9  -1   65.72    3.10
   2   9  -1   62.09    3.47
   2   9  -1   63.80    3.04
  -2   9   1   61.77    2.95
  -2   9   1   64.81    3.09
   2   9  -1   57.26    3.22
  -2   9   1   56.65    2.86
   2   9  -1   67.00    3.07
  -2   9   1   64.68    3.01
   2   9  -1   62.05    3.14
  -2   9   1   66.67    3.16
  -2   9   1   59.56    3.30
  -2   9   1   64.43    3.38
  -2   9   1   67.11    3.12
  -2   9   1   65.28    3.22
  -2   9   1   64.92    3.39
   2   9  -1   65.25    3.60
  -2   9   0  145.06    5.81
   2   9   0  138.00    5.18
  -2   9   0  139.91    5.02
   2   9   0  138.73    5.21
   2   9   0  135.70    5.44
   2   9   0  136.25    5.12
   2   9   0  145.17    5.60
  -2   9   0  144.65    5.05
  -2   9   0  139.03    5.46
  -2   9   0  131.94    5.31
   2   9   0  137.44    5.62
  -2   9   0  141.92    5.53
   2   9   0  138.14    5.45
  -2   9   0  134.20    5.04
   2   9   0  139.27    5.47
   2   9   0  136.40    5.55
  -2   9  -1    4.31    1.21
   2   9   1    1.94    0.84
   2   9   1    5.02    1.22
  -2   9  -1    2.55    0.75
   2   9   1    2.30    0.89
   2   9   1    5.30    1.24
  -2   9  -1    3.50    0.74
   2   9   1    1.19    0.72
  -2   9  -1    2.20    1.08
   2   9   1    2.18    1.05
   2   9   1    1.73    0.91
  -2   9  -1    3.23    1.18
   2   9   1    2.35    1.18
   2   9   1    1.99    0.87
  -2   9  -1    4.97    0.98
  -2   9  -2  136.72    5.56
   2   9   2  140.39    5.56
   2   9   2  154.79    5.53
   2   9   2  134.01    5.42
  -2   9  -2  131.20    4.97
   2   9   2  142.34    5.16
   2   9   2  132.44    5.26
  -2   9  -2  146.61    5.60
   2   9   2  143.39    5.81
  -2   9  -2  135.68    5.18
   2   9   2  136.27    5.74
   2   9   2  135.42    5.60
   2   9   2  137.07    5.73
  -2   9  -2  146.14    5.66
   2   9   3    4.22    1.15
   2   9   3    4.25    0.93
   2   9   3    6.60    1.18
   2   9   3    5.23    1.23
   2   9   3    4.76    1.26
  -2   9  -3    5.46    1.43
  -2   9  -3    6.45    1.31
   2   9   3    2.57    0.99
   2   9   3    2.89    1.04
   2   9   3    4.44    1.17
   2   9   3    5.86    1.27
   2   9   4   26.75    2.66
  -2   9  -4   24.96    1.92
   2   9   4   26.49    2.39
   2   9   4   22.41    1.90
   2   9   4   26.44    2.02
   2   9   4   23.55    2.30
   2   9   4   21.43    2.26
   2   9   4   26.15    2.21
   2   9   4   27.31    2.43
   2   9   4   23.17    2.37
  -2   9  -4   30.50    2.29
  -2   9  -5   10.98    1.37
   2   9   5    6.59    1.68
   2   9   5    5.50    1.13
   2   9   5    5.98    1.40
  -2   9  -5    8.67    1.49
   2   9   5    4.95    1.30
   2   9   5    7.68    1.61
  -2   9  -6  110.98    4.74
   2   9   6  114.88    5.82
   2   9   6  123.66    5.80
   2   9   6  105.70    5.73
  -2   9  -6  109.86    4.89
  -2   9  -7  385.80   11.76
   2   9   7  375.71   12.78
   2   9   7  357.42   13.12
  -2   9  -8   25.12    2.20
   2   9   8   28.06    2.77
   2   9   8   26.16    3.05
  -2   9  -9   25.03    2.27
   2   9   9   26.17    2.83
   2  -9   9   27.03    2.33
  -2   9 -10   56.65    3.43
   2   9  10   54.88    4.09
   2  -9  10   56.45    3.52
  -2   9 -11  207.17    7.79
   2   9  11  196.07    8.75
   2  -9  11  215.68    8.13
  -2   9 -12   75.17    4.09
   2   9  12   72.62    4.84
   2  -9  12   82.83    4.57
   2  -9  13   14.18    2.17
  -2   9 -13   12.44    1.71
   2   9  13   10.79    2.14
   2  -9  13   14.68    2.07
   2   9  14   13.90    2.22
   2  -9  14   17.04    2.19
   2  -9  15    2.89    1.35
   2  -9  16   -0.17    1.06
   2   9  16   -0.19    0.90
   2  -9  16    0.33    1.01
   2  -9  17   11.01    1.52
   2   9  17    9.37    1.48
   2  -9  17   13.75    1.62
   2  -9  18   41.46    2.44
   2   9  18   43.19    2.42
  -2   9 -18   47.74    2.46
   2  -9  19  159.23    5.34
  -2 -10  18   20.76    1.45
  -2  10  18   24.60    1.78
  -2  10  17    2.14    0.92
  -2 -10  17    2.14    0.96
   2  10 -17    1.65    0.77
  -2  10  16   14.30    1.88
   2  10 -16   15.50    1.59
  -2 -10  16   15.53    1.73
   2  10 -15   21.54    2.02
  -2  10  14    5.03    1.54
   2  10 -14    6.56    1.33
  -2  10  13   -0.22    1.26
   2  10 -12  333.18   11.22
  -2  10  12  341.29   12.10
  -2  10  11  139.88    6.51
   2  10 -11  121.14    5.59
  -2  10  11  125.88    6.27
   2  10 -10    2.93    1.10
  -2  10  10    5.95    1.58
   2  10  -9   59.51    3.86
  -2  10   9   60.50    4.22
   2  10  -9   58.95    3.56
  -2  10   9   58.99    4.01
   2  10  -8    6.56    1.72
   2  10  -8    8.41    1.29
  -2  10   8    6.86    1.52
  -2  10   8    8.22    1.71
   2  10  -8    9.10    1.51
  -2  10   8    6.17    1.62
   2  10  -7   42.46    3.28
  -2  10   7   38.39    2.99
   2  10  -7   40.13    2.51
  -2  10   7   37.31    3.16
   2  10  -7   40.56    2.84
  -2  10   7   34.07    2.91
   2  10  -6  302.32   10.54
   2  10  -6  300.51    9.57
  -2  10   6  284.86   10.08
  -2  10   6  310.50   10.68
  -2  10   6  284.79   10.78
  -2  10   6  321.22   10.63
   2  10  -6  322.33   10.21
   2  10  -5   28.88    2.68
   2  10  -5   21.87    1.85
  -2  10   5   27.14    2.22
   2  10  -5   26.43    2.20
  -2  10   5   23.72    2.48
  -2  10   5   20.65    2.17
   2  10  -4  116.15    5.38
  -2  10   4  103.78    4.70
  -2  10   4  108.30    4.71
   2  10  -4  113.21    4.39
  -2  10   4  102.63    4.61
  -2  10   4  111.90    5.38
  -2  10   4  106.53    4.99
  -2  10   4  114.83    5.03
   2  10  -4  104.83    4.81
  -2  10   4  109.20    4.88
  -2  10   4   98.96    4.86
   2  10  -3   27.25    2.60
   2  10  -3   28.02    1.94
   2  10  -3   28.14    2.52
  -2  10   3   22.22    1.93
  -2  10   3   21.44    1.88
   2  10  -3   27.56    1.95
  -2  10   3   22.72    1.95
  -2  10   3   22.19    2.22
  -2  10   3   25.90    2.22
  -2  10   3   24.75    2.15
   2  10  -3   25.45    2.18
  -2  10   3   25.78    2.09
  -2  10   3   20.38    1.95
   2  10  -3   21.87    2.41
  -2  10   2    7.92    1.62
   2  10  -2   12.26    1.97
   2  10  -2    8.10    1.12
  -2  10   2    7.47    1.14
   2  10  -2    4.97    0.97
   2  10  -2    7.80    1.42
  -2  10   2    8.75    1.48
  -2  10   2    9.48    1.35
  -2  10   2    9.38    1.31
   2  10  -1    0.73    1.26
  -2  10   1    1.49    1.07
   2  10  -1    0.84    0.71
  -2  10   1    1.84    0.83
   2  10  -1    2.03    0.81
  -2  10   1    1.09    0.95
   2  10  -1    0.46    0.85
   2  10  -1    0.28    0.76
  -2  10   1    0.77    0.74
   2  10   0   69.38    4.20
   2  10   0   63.61    3.36
  -2  10   0   71.47    3.33
   2  10   0   69.68    3.47
   2  10   0   69.64    3.36
   2  10   0   64.39    3.68
   2  10   0   71.44    3.84
  -2  10   0   73.54    3.76
  -2  10   0   68.27    3.43
   2  10   0   70.57    3.74
   2  10   1   11.32    1.97
   2  10   1   14.25    1.51
  -2  10  -1   15.00    1.44
   2  10   1   12.05    1.51
   2  10   1   13.09    1.68
  -2  10  -1   10.45    1.47
   2  10   1   10.60    1.69
  -2  10  -1   15.04    1.50
   2  10   1   14.36    1.84
   2  10   1   12.02    1.71
   2  10   1   13.59    1.70
   2  10   2   13.60    2.19
   2  10   2   11.48    1.42
   2  10   2   10.95    1.61
  -2  10  -2   10.60    1.25
   2  10   2   16.18    1.96
  -2  10  -2   13.59    1.50
   2  10   2   11.99    1.70
   2  10   2   13.49    1.69
   2  10   2   11.63    1.72
   2  10   3    7.96    1.86
  -2  10  -3    7.43    1.15
  -2  10  -3   10.13    1.77
  -2  10  -3    7.33    1.18
   2  10   3    6.64    1.47
   2  10   3    8.61    1.56
   2  10   4  508.55   16.54
  -2  10  -4  530.58   14.77
   2  10   4  515.59   15.82
  -2  10  -4  519.69   14.89
  -2  10  -4  504.57   15.40
   2  10   4  504.35   16.03
   2  10   4  484.38   16.17
   2  10   4  524.90   16.23
   2  10   5  216.08    9.01
   2  10   5  203.11    8.30
   2  10   5  195.47    8.58
   2  10   5  204.08    8.35
  -2  10  -5  226.15    7.57
   2  10   5  229.75    8.63
  -2  10  -5  227.07    7.94
   2  10   5  216.49    8.66
  -2  10  -5  204.53    7.87
   2  10   6   38.10    3.46
   2  10   6   38.12    3.23
   2  10   6   48.66    3.53
   2  10   6   44.17    3.67
  -2  10  -6   37.94    2.90
  -2  10  -7  142.45    5.72
   2  10   7  120.67    6.28
   2  10   7  124.62    6.76
  -2  10  -7  140.52    5.84
  -2  10  -8   14.57    1.76
   2  10   8    9.44    2.04
   2  10   8   15.54    2.26
  -2  10  -9  460.67   14.01
   2  10   9  434.76   15.14
  -2  10 -10  108.72    5.07
   2  10  10  103.36    5.92
   2  10  11   -0.52    1.35
   2  10  12    1.54    1.30
   2  10  13   18.02    2.44
   2 -10  14  192.86    7.86
   2  10  14  205.17    8.41
   2 -10  15    1.19    1.07
   2 -10  15    1.24    1.01
   2  10  15    2.00    1.20
   2 -10  16   85.95    4.26
   2 -10  16   90.33    4.18
  -2  10 -16  101.94    4.25
   2  10  16   92.57    4.62
   2 -10  17   61.64    3.06
   2 -10  17   57.43    2.94
   2  10  17   68.64    3.39
  -2  10 -17   64.15    3.05
  -2  10 -18    8.48    0.88
   2 -10  18    9.87    1.12
   2  10  18    9.20    1.01
  -2  10 -18   11.25    1.10
  -2  11  18    1.39    0.59
   2  11 -17   63.77    3.01
   2  11 -17   58.21    2.74
  -2  11  16   15.57    1.76
   2  11 -16   16.20    1.56
  -2  11  15   23.41    2.26
   2  11 -15   22.12    2.01
   2  11 -14    2.41    0.98
  -2  11  13  220.49    8.54
   2  11 -13  202.29    7.77
  -2  11  12   32.19    3.05
   2  11 -12   40.26    3.27
   2  11 -11    2.02    0.88
  -2  11  11    1.77    1.32
   2  11 -11    2.14    1.10
  -2  11  11    0.90    1.04
   2  11 -10  218.30    7.84
  -2  11  10  230.28    9.07
   2  11 -10  230.75    8.50
  -2  11  10  228.69    9.16
   2  11  -9  385.30   12.19
  -2  11   9  397.11   13.44
   2  11  -9  422.10   13.00
  -2  11   9  385.11   13.49
   2  11  -8    7.21    1.83
   2  11  -8    7.71    1.30
  -2  11   8    9.41    1.72
  -2  11   8    4.40    1.47
  -2  11   8    8.97    1.76
   2  11  -8    8.65    1.58
   2  11  -7   18.30    2.39
   2  11  -7   11.98    1.56
  -2  11   7   14.50    1.94
  -2  11   7   18.57    2.21
  -2  11   7   17.57    2.32
   2  11  -7   18.64    2.07
  -2  11   7   15.23    2.02
   2  11  -6    0.41    1.39
   2  11  -6    1.35    0.94
  -2  11   6    0.54    0.99
  -2  11   6    0.62    0.98
   2  11  -6   -0.17    0.87
  -2  11   6   -0.23    1.15
  -2  11   6   -0.19    1.12
   2  11  -5   14.11    2.18
   2  11  -5   18.73    1.80
  -2  11   5   13.30    1.81
  -2  11   5   16.40    1.98
   2  11  -5   17.65    2.36
  -2  11   5   19.43    2.18
  -2  11   5   15.83    2.16
   2  11  -5   15.86    1.96
   2  11  -4   33.23    3.03
  -2  11   4   31.96    2.51
   2  11  -4   35.24    2.39
  -2  11   4   35.43    2.60
   2  11  -4   32.76    2.99
  -2  11   4   30.67    2.83
  -2  11   4   34.14    2.69
  -2  11   4   32.32    2.59
   2  11  -4   31.62    2.61
  -2  11   4   32.13    2.67
   2  11  -3  235.77    8.95
  -2  11   3  208.18    7.81
  -2  11   3  220.15    7.87
  -2  11   3  228.98    7.95
   2  11  -3  207.18    7.54
   2  11  -3  226.83    7.77
  -2  11   3  230.06    8.15
  -2  11   3  224.42    8.63
   2  11  -3  244.26    8.47
  -2  11   3  218.75    8.20
  -2  11   3  220.52    8.28
   2  11  -3  240.11    8.79
   2  11  -2  118.07    5.67
  -2  11   2  103.79    4.63
  -2  11   2   99.69    4.53
   2  11  -2  103.26    4.54
  -2  11   2  100.37    4.53
   2  11  -2   98.63    4.48
   2  11  -2  109.11    4.64
   2  11  -2   99.05    5.20
  -2  11   2   99.16    5.07
  -2  11   2  103.38    4.97
   2  11  -2  103.15    4.98
   2  11  -2   96.79    4.98
  -2  11   2  102.37    4.82
  -2  11   2  114.56    4.95
   2  11  -1   96.95    5.19
  -2  11   1   94.64    5.08
  -2  11   1   88.91    4.20
  -2  11   1   94.83    4.37
  -2  11   1   95.39    4.27
   2  11  -1   89.64    4.25
  -2  11   1   93.76    4.24
   2  11  -1   85.91    4.21
   2  11  -1   97.00    4.30
   2  11  -1   97.01    4.35
   2  11  -1   95.75    4.92
   2  11  -1   93.33    4.74
  -2  11   1   93.43    4.76
  -2  11   1   97.96    4.53
  -2  11   1   94.73    4.64
  -2  11   1   95.78    4.63
  -2  11   1   98.97    4.56
   2  11  -1   92.58    4.75
   2  11   0   10.67    2.04
  -2  11   0   13.75    2.11
  -2  11   0   12.48    1.54
  -2  11   0   11.34    1.41
   2  11   0   12.11    1.54
   2  11   0   10.65    1.52
  -2  11   0    9.48    1.31
   2  11   0   12.41    1.54
  -2  11   0   11.05    1.43
   2  11   0   11.51    2.06
  -2  11   0   12.09    1.53
  -2  11   0   10.29    1.65
   2  11   0   12.07    1.76
   2  11   0    7.66    1.53
  -2  11   0   13.90    1.85
   2  11   0   10.32    1.67
  -2  11   0    9.61    1.45
  -2  11  -1   -0.19    1.20
   2  11   1    0.90    1.42
   2  11   1   -0.16    0.91
  -2  11  -1    1.13    0.74
   2  11   1    0.79    0.79
  -2  11  -1    0.77    0.71
   2  11   1    0.99    1.19
  -2  11  -1    0.51    1.19
   2  11   1   -0.18    1.33
   2  11   1    1.26    1.16
  -2  11  -1    2.86    1.11
   2  11   1    1.37    1.11
   2  11   1    0.95    0.98
  -2  11  -1    2.35    1.28
  -2  11  -1    1.85    0.86
   2  11   1    1.69    1.00
   2  11   2  237.16    9.38
   2  11   2  220.79    7.83
   2  11   2  235.95    8.49
  -2  11  -2  232.05    7.85
  -2  11  -2  243.11    7.85
   2  11   2  235.06    8.43
  -2  11  -2  238.05    8.56
   2  11   2  227.31    8.66
   2  11   2  226.18    8.83
  -2  11  -2  228.43    8.39
   2  11   2  211.51    8.55
  -2  11  -2  226.26    7.95
   2  11   2  223.93    8.16
   2  11   2  234.59    8.58
   2  11   2  221.31    8.74
   2  11   3  177.29    8.08
  -2  11  -3  179.19    6.62
   2  11   3  177.64    7.33
   2  11   3  181.30    6.81
   2  11   3  199.52    7.25
  -2  11  -3  188.39    6.62
  -2  11  -3  186.34    7.28
  -2  11  -3  184.07    7.32
   2  11   3  194.72    7.90
   2  11   3  180.56    7.63
  -2  11  -3  196.37    6.93
   2  11   3  183.31    7.31
   2  11   3  191.19    7.72
   2  11   3  173.40    7.69
   2  11   3  179.45    6.95
   2  11   4  176.66    8.00
  -2  11  -4  174.41    6.33
   2  11   4  161.36    7.03
   2  11   4  177.44    6.71
   2  11   4  162.47    7.22
  -2  11  -4  159.36    6.83
  -2  11  -4  166.69    6.81
  -2  11  -4  175.55    6.50
   2  11   4  167.76    7.34
   2  11   4  161.48    7.45
   2  11   4  173.82    7.51
   2  11   5    0.53    1.42
  -2  11  -5    0.27    0.83
   2  11   5    0.64    1.15
  -2  11  -5    0.69    1.15
  -2  11  -5    1.27    1.32
   2  11   5    2.00    1.23
  -2  11  -5    1.59    0.94
   2  11   5    2.79    1.26
   2  11   6  289.44   11.08
  -2  11  -6  319.23   10.03
  -2  11  -6  305.10   10.69
   2  11   6  289.91   11.62
  -2  11  -6  318.56   10.26
  -2  11  -6  304.44   10.49
   2  11   6  328.86   11.60
  -2  11  -7  152.90    6.97
   2  11   7  167.49    7.64
  -2  11  -7  192.62    6.88
   2  11   7  154.17    7.87
  -2  11  -7  177.66    7.01
  -2  11  -8    0.78    1.36
   2  11   8    2.24    1.52
  -2  11  -8    1.13    1.00
  -2  11  -9    9.76    1.52
  -2  11  -9    5.53    1.62
   2  11   9    6.12    1.71
  -2  11 -10   52.41    3.68
   2  11  10   48.79    3.91
  -2  11 -11  165.43    7.05
   2  11  11  162.68    7.64
  -2  11 -12   48.07    3.37
   2  11  12   52.06    3.95
   2 -11  13   -0.38    1.16
   2  11  13    0.46    1.16
  -2  11 -13   -0.30    0.88
   2 -11  14   11.46    1.71
  -2  11 -14   14.46    1.70
   2 -11  15   92.49    4.40
   2  11  15   95.72    4.78
  -2  11 -15   99.29    4.29
   2 -11  16   16.27    1.60
  -2  11 -16   19.58    1.50
  -2  11 -16   18.53    1.61
   2  11  16   19.07    1.84
   2 -11  17    0.18    0.61
  -2  11 -17   -0.07    0.55
   2  11  17   -0.10    0.66
  -2  11 -17    0.60    0.64
  -2  12  17    8.92    1.04
  -2  12  16   10.35    1.29
   2  12 -16    8.01    1.27
   2  12 -16    7.20    1.03
  -2  12  15  142.01    5.60
   2  12 -15  129.74    5.14
  -2  12  14    6.95    1.40
   2  12 -14    5.27    1.20
   2  12 -13    2.80    1.05
  -2  12  12  316.57   10.99
   2  12 -12  301.27   10.37
  -2  12  11  114.34    5.74
  -2  12  11  105.43    5.57
   2  12 -11  119.85    5.79
   2  12 -10   24.47    2.07
  -2  12  10   20.93    2.50
  -2  12  10   22.75    2.52
   2  12 -10   24.06    2.69
   2  12 -10   23.42    2.33
   2  12  -9  303.42   10.09
  -2  12   9  321.03   11.28
   2  12  -9  316.18   10.85
   2  12  -9  314.22   11.35
  -2  12   9  307.58   11.36
   2  12  -8   10.84    1.50
  -2  12   8    8.42    1.73
  -2  12   8    7.38    1.66
   2  12  -8   10.56    2.06
   2  12  -8   10.06    1.76
  -2  12   8    8.56    1.73
   2  12  -7   42.81    3.52
  -2  12   7   43.28    3.23
   2  12  -7   39.41    2.70
  -2  12   7   40.15    3.22
   2  12  -7   38.42    2.99
  -2  12   7   34.57    3.14
   2  12  -7   37.76    3.38
   2  12  -6    2.22    1.59
   2  12  -6    1.46    1.01
  -2  12   6    4.78    1.40
   2  12  -6    2.22    1.58
   2  12  -6    3.44    1.24
  -2  12   6    1.19    1.14
  -2  12   6    3.31    1.27
   2  12  -5  118.76    6.10
  -2  12   5  118.88    5.51
   2  12  -5  118.54    5.12
  -2  12   5  110.32    5.93
  -2  12   5  120.31    5.72
   2  12  -5  118.79    5.64
   2  12  -5  124.12    6.08
  -2  12   5  113.27    5.70
   2  12  -4  282.47   10.43
  -2  12   4  265.41    9.36
  -2  12   4  277.64    9.54
   2  12  -4  276.83    9.17
  -2  12   4  264.53   10.18
   2  12  -4  272.60    9.80
  -2  12   4  248.78    9.66
   2  12  -4  264.66   10.10
   2  12  -3    4.60    1.78
   2  12  -3    2.98    1.14
  -2  12   3    4.05    1.26
  -2  12   3    2.74    1.08
  -2  12   3    2.76    1.11
  -2  12   3    2.60    1.29
  -2  12   3    3.23    1.21
   2  12  -3    6.11    1.78
   2  12  -3    2.54    1.64
  -2  12   3    5.37    1.35
   2  12  -3    4.28    1.34
  -2  12   3    5.94    1.39
   2  12  -2   15.68    2.48
   2  12  -2   14.68    1.75
  -2  12   2   11.53    1.61
  -2  12   2   14.49    1.76
  -2  12   2   15.00    1.81
   2  12  -2   13.99    1.66
   2  12  -2   13.04    1.61
   2  12  -2   15.93    1.79
   2  12  -2   18.04    2.38
   2  12  -2   10.87    1.98
  -2  12   2   11.38    1.76
  -2  12   2   13.27    1.81
   2  12  -2   16.30    2.07
  -2  12   2   14.11    1.93
  -2  12   2   14.06    1.99
   2  12  -1  226.65    9.08
  -2  12   1  230.11    7.92
  -2  12   1  213.51    7.84
   2  12  -1  205.72    7.64
   2  12  -1  209.53    7.77
   2  12  -1  211.90    7.77
  -2  12   1  220.76    7.81
  -2  12   1  210.82    8.36
  -2  12   1  219.37    8.27
  -2  12   1  215.65    8.07
   2  12  -1  220.07    8.48
   2  12  -1  218.49    8.55
   2  12  -1  213.97    8.25
  -2  12   1  202.01    7.95
   2  12   0   15.69    2.46
  -2  12   0   18.60    2.35
  -2  12   0   20.08    1.98
   2  12   0   13.71    1.83
  -2  12   0   14.45    1.70
  -2  12   0   19.21    1.87
  -2  12   0   20.23    1.92
   2  12   0   16.68    1.81
   2  12   0   15.66    2.32
   2  12   0   17.72    2.13
  -2  12   0   15.47    1.92
   2  12   0   19.93    2.39
  -2  12   0   18.28    2.09
  -2  12   0   14.17    1.81
  -2  12   0   18.27    2.17
  -2  12   0   13.94    1.79
   2  12   0   16.60    2.10
   2  12   0   15.31    1.96
   2  12   1  497.39   15.92
  -2  12  -1  467.97   14.07
   2  12   1  463.76   13.94
  -2  12  -1  466.54   13.95
  -2  12  -1  462.61   13.90
  -2  12  -1  467.54   13.92
   2  12   1  435.68   14.24
  -2  12  -1  464.49   14.60
   2  12   1  451.89   14.36
   2  12   1  464.72   14.80
  -2  12  -1  473.53   14.31
   2  12   1  452.72   14.85
   2  12   1  430.46   14.94
  -2  12  -1  483.30   14.58
   2  12   1  427.55   14.73
  -2  12  -1  455.86   14.14
   2  12   2    6.92    1.93
  -2  12  -2    1.87    0.95
   2  12   2    2.58    1.32
  -2  12  -2    3.24    1.00
   2  12   2    1.50    0.93
  -2  12  -2    2.79    0.95
   2  12   2    3.73    1.41
  -2  12  -2    2.24    1.35
   2  12   2    3.47    1.36
   2  12   2    2.73    1.29
   2  12   2    2.94    1.53
   2  12   2    3.31    1.37
  -2  12  -2    3.40    1.17
   2  12   2    2.70    1.18
  -2  12  -2    3.18    1.50
   2  12   3   31.57    3.38
   2  12   3   34.29    2.90
   2  12   3   29.63    2.43
  -2  12  -3   29.19    2.36
  -2  12  -3   30.03    2.28
  -2  12  -3   33.89    2.85
  -2  12  -3   27.06    2.36
  -2  12  -3   28.65    2.73
   2  12   3   28.73    2.91
   2  12   3   30.26    3.05
   2  12   3   33.99    3.04
   2  12   3   27.89    2.78
   2  12   4   95.32    5.78
  -2  12  -4   92.85    4.33
   2  12   4   96.84    5.11
  -2  12  -4   88.13    4.17
   2  12   4   97.45    5.23
  -2  12  -4   86.37    4.82
   2  12   4   98.31    5.45
  -2  12  -4   84.37    4.69
  -2  12  -4   80.09    4.30
   2  12   4   87.85    5.07
   2  12   4   81.93    5.17
   2  12   5  263.28   11.09
   2  12   5  281.62   10.43
  -2  12  -5  278.69    9.32
  -2  12  -5  284.93    9.24
   2  12   5  267.63   10.45
  -2  12  -5  277.75    9.87
  -2  12  -5  297.18    9.68
  -2  12  -5  264.61    9.95
   2  12   5  255.35   10.67
  -2  12  -6   55.62    3.22
  -2  12  -6   48.31    3.59
   2  12   6   49.24    3.79
  -2  12  -6   45.03    3.09
  -2  12  -6   45.87    3.38
   2  12   6   46.21    3.95
  -2  12  -7   74.63    3.82
  -2  12  -7   67.74    4.23
   2  12   7   69.46    4.87
  -2  12  -7   64.02    3.74
  -2  12  -7   64.57    3.98
   2  12   7   66.72    4.55
  -2  12  -8  190.81    7.20
  -2  12  -8  192.78    7.46
  -2  12  -8  196.35    7.91
   2  12   8  184.70    8.27
  -2  12  -9  211.39    7.70
  -2  12  -9  212.01    8.39
  -2  12  -9  212.05    7.97
   2  12   9  207.85    8.88
  -2  12 -10   88.34    4.32
  -2  12 -10   89.45    4.86
   2  12  10   89.24    5.30
  -2  12 -10   93.22    4.61
  -2  12 -11  282.53    9.37
  -2  12 -11  275.07    9.90
   2  12  11  281.81   10.66
   2 -12  12   74.20    4.22
  -2  12 -12   77.78    4.16
   2  12  12   78.43    4.66
  -2  12 -12   73.23    3.92
   2 -12  13    7.29    1.43
  -2  12 -13    9.86    1.31
   2  12  13   11.04    1.76
  -2  12 -13   13.80    1.63
   2 -12  14   10.01    1.48
  -2  12 -14   10.26    1.26
   2  12  14    8.18    1.55
  -2  12 -14    9.46    1.37
   2 -12  15    0.11    0.78
  -2  12 -15    0.36    0.63
   2 -12  15    0.20    0.71
   2  12  15   -0.57    0.83
  -2  12 -15    1.10    0.81
   2 -12  16   13.13    1.15
  -2  12 -16   15.79    1.23
   2  12  16   15.27    1.51
  -2  13  16    7.28    0.96
   2  13 -15   17.01    1.61
   2  13 -15   17.07    1.48
  -2  13  15   17.91    1.62
   2  13 -14   99.62    4.37
  -2  13  14  111.40    4.71
   2  13 -14  104.92    4.60
   2  13 -13  308.68   10.47
  -2  13  13  330.92   10.64
   2  13 -13  318.43   10.30
   2  13 -12    1.89    1.03
   2  13 -12    1.26    1.20
  -2  13  12    1.41    1.06
   2  13 -11   21.02    2.34
   2  13 -11   21.80    2.20
   2  13 -10    5.18    1.67
  -2  13  10    3.19    1.25
   2  13 -10    3.26    1.23
  -2  13  10    3.65    1.26
   2  13  -9    4.19    1.13
   2  13  -9    8.22    1.91
  -2  13   9    4.27    1.35
  -2  13   9    4.29    1.40
   2  13  -8    1.60    0.94
  -2  13   8   -0.41    1.18
   2  13  -8    1.53    1.40
   2  13  -8    1.37    1.13
  -2  13   8    1.15    1.31
  -2  13   7  156.31    6.71
   2  13  -7  145.86    5.91
  -2  13   7  133.23    6.36
   2  13  -7  142.47    6.48
   2  13  -7  136.44    6.71
  -2  13   7  143.75    6.77
   2  13  -6  138.75    6.72
  -2  13   6  144.93    6.40
   2  13  -6  135.72    5.73
   2  13  -6  134.10    6.52
  -2  13   6  139.20    6.30
   2  13  -6  134.45    6.57
   2  13  -6  143.09    6.46
  -2  13   6  136.92    6.59
   2  13  -5  174.75    7.93
   2  13  -5  174.16    6.94
  -2  13   5  197.40    7.66
   2  13  -5  177.74    7.78
  -2  13   5  187.57    7.88
   2  13  -5  186.01    7.99
   2  13  -5  195.71    7.83
   2  13  -4    0.49    1.50
   2  13  -4    1.11    0.91
  -2  13   4    0.56    1.01
  -2  13   4    1.29    1.15
   2  13  -4    4.26    1.76
   2  13  -4    1.69    1.56
   2  13  -4    1.05    1.14
   2  13  -3   39.48    3.65
   2  13  -3   41.46    2.89
  -2  13   3   42.92    3.06
  -2  13   3   41.24    3.02
   2  13  -3   35.59    3.19
   2  13  -3   43.39    3.53
   2  13  -3   41.16    3.26
  -2  13   3   40.78    3.11
  -2  13   3   38.82    3.15
   2  13  -2  201.86    8.93
   2  13  -2  206.80    7.67
  -2  13   2  208.67    7.85
  -2  13   2  210.65    7.87
  -2  13   2  195.17    8.33
  -2  13   2  209.11    8.26
   2  13  -2  211.11    8.49
   2  13  -2  221.66    8.72
   2  13  -2  215.69    8.36
  -2  13   2  205.03    8.12
   2  13  -1  199.39    8.80
   2  13  -1  198.83    7.48
  -2  13   1  195.85    7.58
   2  13  -1  193.64    7.58
  -2  13   1  202.71    7.67
   2  13  -1  197.23    8.05
  -2  13   1  206.75    8.22
   2  13  -1  198.90    8.28
   2  13  -1  223.08    8.60
   2  13  -1  211.47    8.61
  -2  13   1  211.48    8.21
  -2  13   1  185.82    7.76
  -2  13   1  203.81    8.02
   2  13   0   42.25    3.90
  -2  13   0   41.30    2.88
  -2  13   0   44.47    3.02
  -2  13   0   46.12    3.11
   2  13   0   41.87    2.86
   2  13   0   40.27    3.05
   2  13   0   45.80    3.35
  -2  13   0   40.32    3.07
   2  13   0   36.66    3.31
   2  13   0   42.94    3.54
   2  13   0   37.46    3.29
  -2  13   0   46.73    3.36
  -2  13   0   40.28    3.03
  -2  13   0   43.22    3.31
   2  13   1   40.91    3.94
  -2  13  -1   41.23    2.96
  -2  13  -1   42.37    2.91
   2  13   1   44.28    3.03
  -2  13  -1   45.89    3.12
   2  13   1   46.15    3.24
  -2  13  -1   47.99    3.50
  -2  13  -1   49.83    3.45
   2  13   1   45.99    3.33
  -2  13  -1   43.37    3.16
   2  13   1   48.35    3.66
  -2  13  -1   45.03    3.16
   2  13   1   52.24    3.88
   2  13   1   47.51    3.57
   2  13   1   50.46    3.70
   2  13   2   11.81    2.46
  -2  13  -2   10.95    1.60
   2  13   2    8.18    1.46
   2  13   2   11.96    1.90
  -2  13  -2   12.10    1.78
  -2  13  -2    9.58    1.55
   2  13   2   11.56    2.15
  -2  13  -2   14.03    1.79
  -2  13  -2    9.70    1.81
  -2  13  -2   12.66    1.90
   2  13   2   10.61    1.91
   2  13   2   11.65    2.06
  -2  13  -2   10.65    1.66
   2  13   3  497.38   17.27
  -2  13  -3  545.85   15.32
  -2  13  -3  518.77   15.47
   2  13   3  499.73   16.00
  -2  13  -3  510.58   15.24
   2  13   3  485.76   16.23
  -2  13  -3  516.64   15.98
   2  13   3  501.79   16.51
  -2  13  -3  531.64   15.73
   2  13   3  503.85   16.69
  -2  13  -3  478.26   15.19
   2  13   3  466.20   16.46
   2  13   4   45.23    4.11
   2  13   4   45.54    3.46
  -2  13  -4   46.81    3.07
   2  13   4   40.09    3.35
   2  13   4   53.72    3.98
  -2  13  -4   43.39    3.11
  -2  13  -4   47.73    3.46
   2  13   4   42.33    3.62
  -2  13  -4   44.56    3.46
   2  13   4   40.19    3.51
  -2  13  -5  315.13   10.31
   2  13   5  313.75   11.39
  -2  13  -5  327.06   10.54
  -2  13  -5  302.98   11.06
   2  13   5  312.04   11.69
  -2  13  -5  336.60   10.91
  -2  13  -5  325.09   11.13
   2  13   5  298.73   11.86
  -2  13  -6   61.50    3.50
  -2  13  -6   53.68    3.23
  -2  13  -6   57.04    3.88
   2  13   6   53.91    3.98
   2  13   6   50.33    4.17
  -2  13  -6   58.29    3.58
  -2  13  -6   58.00    3.80
  -2  13  -7  111.28    4.88
  -2  13  -7  125.29    5.24
  -2  13  -7  105.12    5.52
   2  13   7  106.86    5.88
  -2  13  -7  113.25    5.31
  -2  13  -8   13.94    1.64
  -2  13  -8   16.76    1.88
  -2  13  -8   17.51    2.35
   2  13   8   17.41    2.35
  -2  13  -8   14.79    1.86
  -2  13  -9   22.48    1.98
  -2  13  -9   27.60    2.25
   2  13   9   25.22    2.70
  -2  13  -9   24.12    2.59
  -2  13 -10  114.42    4.95
  -2  13 -10  109.60    4.67
   2  13  10  116.53    5.91
  -2  13 -10  114.23    5.18
  -2  13 -11    2.49    0.88
  -2  13 -11    2.10    1.31
  -2  13 -11    4.28    1.23
   2 -13  12   26.80    2.28
  -2  13 -12   22.93    1.90
  -2  13 -12   19.95    2.04
  -2  13 -12   21.43    2.01
   2  13  12   22.23    2.32
   2 -13  13   56.59    3.20
  -2  13 -13   62.82    3.07
   2  13  13   63.25    3.71
  -2  13 -13   70.48    3.43
  -2  13 -14   35.19    2.05
   2  13  14   36.33    2.51
  -2  13 -14   34.36    2.22
  -2  13 -15  235.53    7.02
  -2  13 -15  230.62    7.33
   2  13  15  234.87    7.65
  -2  14  15  104.28    3.78
   2  14 -14    1.06    0.88
  -2  14  14    1.50    0.72
   2  14 -14    1.94    0.79
  -2  14  13   52.71    2.88
   2  14 -13   48.69    2.90
   2  14 -13   42.76    2.65
   2  14 -12   -0.73    1.15
  -2  14  12    0.58    0.83
   2  14 -12    0.75    1.00
   2  14 -12    0.84    0.84
  -2  14  11   12.85    1.67
   2  14 -11   12.10    1.75
   2  14 -11   12.05    1.71
   2  14 -11   13.72    1.88
   2  14 -10   61.82    3.91
   2  14 -10   70.28    3.91
   2  14 -10   58.93    3.72
  -2  14  10   64.24    3.76
   2  14  -9   52.22    3.04
   2  14  -9   66.12    3.87
   2  14  -8   23.97    2.62
   2  14  -8   26.09    2.53
  -2  14   8   19.07    2.34
   2  14  -8   19.66    2.47
  -2  14   8   17.81    2.12
   2  14  -7    9.36    1.50
  -2  14   7   12.24    1.90
   2  14  -7    9.75    2.04
   2  14  -7   11.79    2.12
  -2  14   7   12.10    1.79
  -2  14   7   11.47    1.91
   2  14  -6  155.35    6.20
  -2  14   6  146.60    6.64
   2  14  -6  156.46    6.98
   2  14  -6  164.37    7.01
   2  14  -6  151.74    7.01
  -2  14   6  151.27    7.00
   2  14  -5   36.07    3.42
  -2  14   5   35.23    2.94
   2  14  -5   39.23    2.76
   2  14  -5   37.67    3.23
  -2  14   5   37.16    3.19
   2  14  -5   31.68    3.17
   2  14  -5   35.94    3.12
   2  14  -4   17.55    2.57
   2  14  -4   20.53    2.06
  -2  14   4   20.53    2.30
   2  14  -4   22.99    2.73
   2  14  -4   23.61    2.67
   2  14  -4   21.07    2.48
  -2  14   4   18.14    2.27
   2  14  -3  158.96    7.75
  -2  14   3  159.92    6.85
   2  14  -3  162.82    6.52
   2  14  -3  175.21    7.29
   2  14  -3  158.58    7.32
   2  14  -3  156.76    7.24
   2  14  -3  175.22    7.63
  -2  14   3  168.41    7.27
   2  14  -2   41.05    3.79
  -2  14   2   34.53    2.84
  -2  14   2   34.17    2.89
   2  14  -2   38.97    2.85
   2  14  -2   43.30    3.55
   2  14  -2   43.08    3.39
  -2  14   2   40.67    3.17
   2  14  -2   34.16    3.28
   2  14  -2   41.99    3.39
  -2  14   2   42.48    3.28
   2  14  -1    6.97    1.97
  -2  14   1    6.96    1.51
  -2  14   1    6.24    1.48
   2  14  -1   10.18    1.62
  -2  14   1    7.74    1.47
   2  14  -1    6.00    1.87
   2  14  -1    8.34    1.80
  -2  14   1    8.44    1.71
   2  14  -1    5.34    1.68
  -2  14   1    6.94    1.48
   2  14  -1    5.36    1.59
   2  14   0  215.56    9.47
   2  14   0  219.54    7.95
  -2  14   0  209.93    8.00
  -2  14   0  212.55    7.93
   2  14   0  206.99    8.12
  -2  14   0  214.91    7.96
   2  14   0  216.15    8.88
   2  14   0  200.51    8.85
   2  14   0  205.81    8.23
   2  14   0  216.65    8.68
  -2  14   0  208.76    8.23
  -2  14   0  208.89    8.27
   2  14   1  809.79   25.20
  -2  14  -1  832.26   23.28
   2  14   1  804.05   23.47
  -2  14  -1  829.22   23.07
   2  14   1  798.43   22.98
  -2  14  -1  811.11   23.04
   2  14   1  839.86   24.60
  -2  14  -1  796.89   23.49
  -2  14  -1  797.21   23.30
   2  14   1  823.82   24.34
   2  14   1  841.56   23.60
   2  14   2  106.57    6.39
  -2  14  -2  107.15    5.01
  -2  14  -2  113.99    5.17
   2  14   2  110.46    5.51
  -2  14  -2  119.37    5.35
  -2  14  -2  111.44    5.13
  -2  14  -2  107.77    5.20
   2  14   2   98.62    5.64
   2  14   2  114.21    6.02
  -2  14  -2  117.81    5.70
   2  14   2  108.78    6.00
  -2  14  -2  106.62    5.31
   2  14   3    0.90    1.65
  -2  14  -3    2.60    1.08
  -2  14  -3    2.22    1.18
   2  14   3    1.44    1.24
  -2  14  -3    0.94    0.87
  -2  14  -3    0.31    0.86
  -2  14  -3    1.41    1.39
   2  14   3    2.70    1.39
  -2  14  -3    3.06    1.25
   2  14   3    1.79    1.39
  -2  14  -3    0.79    1.14
   2  14   3    1.73    1.43
  -2  14  -4   51.59    3.19
  -2  14  -4   55.15    3.44
   2  14   4   47.39    3.54
  -2  14  -4   47.34    3.13
  -2  14  -4   55.71    3.37
  -2  14  -4   51.60    3.61
  -2  14  -4   56.49    3.60
   2  14   4   47.72    3.86
  -2  14  -5  256.27    9.04
  -2  14  -5  254.30    8.87
  -2  14  -5  277.86    9.07
   2  14   5  253.84    9.96
  -2  14  -5  265.62    9.70
  -2  14  -5  274.13    9.54
   2  14   5  236.74   10.10
  -2  14  -6   31.85    2.42
  -2  14  -6   35.06    2.53
  -2  14  -6   34.25    2.67
   2  14   6   30.21    2.92
  -2  14  -6   36.24    2.83
  -2  14  -6   33.84    3.01
  -2  14  -7  427.08   13.14
  -2  14  -7  434.65   13.14
  -2  14  -7  443.30   13.43
   2  14   7  431.97   14.46
  -2  14  -7  431.28   13.95
  -2  14  -8    7.95    1.41
  -2  14  -8    7.19    1.22
  -2  14  -8    6.21    1.56
   2  14   8    6.93    1.60
  -2  14  -8    7.38    1.43
  -2  14  -9   35.48    2.38
   2  14   9   42.13    3.24
  -2  14  -9   35.80    2.71
  -2  14 -10   27.91    2.02
  -2  14 -10   29.90    2.25
  -2  14 -10   28.48    2.01
  -2  14 -10   31.43    2.52
  -2  14 -10   31.96    2.47
  -2  14 -11   32.08    2.05
  -2  14 -11   37.60    2.36
   2  14  11   38.76    2.89
  -2  14 -11   36.03    2.56
  -2  14 -11   37.48    2.56
  -2  14 -12   16.92    1.54
  -2  14 -12   14.06    1.59
  -2  14 -12   19.14    1.76
   2  14  12   17.31    1.86
  -2  14 -13   47.88    2.44
  -2  14 -13   50.93    2.71
   2  14  13   48.77    2.92
  -2  14 -14   15.70    1.22
  -2  14 -14   18.59    1.48
  -2  14 -15    7.51    0.82
   2  15 -13   74.67    2.88
  -2  15  13   79.89    3.23
   2  15 -13   83.39    3.38
   2  15 -13   75.56    3.31
   2  15 -12   26.39    1.72
   2  15 -12   27.64    1.86
   2  15 -12   30.57    2.15
  -2  15  12   30.77    2.06
   2  15 -12   34.16    2.22
   2  15 -11    3.77    0.88
   2  15 -11    2.42    1.00
   2  15 -11    3.42    1.22
   2  15 -11    5.23    1.14
  -2  15  11    5.02    1.04
   2  15 -10   13.61    1.45
   2  15 -10   13.67    1.83
   2  15 -10   18.36    1.90
  -2  15  10   16.21    1.75
   2  15 -10   17.11    1.87
   2  15  -9  157.85    6.03
  -2  15   9  160.32    6.40
   2  15  -9  176.35    6.81
   2  15  -9  174.13    6.82
  -2  15   9  166.79    6.87
   2  15  -9  171.56    6.72
   2  15  -8    1.68    0.99
   2  15  -8    0.88    1.36
   2  15  -8    1.43    1.27
  -2  15   8    1.38    0.95
   2  15  -8    1.80    1.04
  -2  15   8    3.11    1.19
   2  15  -7   85.54    4.11
   2  15  -7   87.53    4.69
   2  15  -6   21.66    2.40
   2  15  -5  106.87    5.77
   2  15  -5  103.22    4.79
  -2  15   5  107.92    5.27
   2  15  -5  103.63    5.42
   2  15  -5  103.70    5.31
  -2  15   5  115.45    5.68
   2  15  -5  105.67    5.47
  -2  15   4   14.68    2.01
   2  15  -4   17.84    1.90
   2  15  -4   15.65    2.27
   2  15  -4   21.38    2.53
  -2  15   4   19.12    2.26
  -2  15   3    7.93    1.57
   2  15  -3    9.07    1.48
   2  15  -3    6.66    1.75
   2  15  -3    3.69    1.40
  -2  15   3    6.29    1.51
   2  15  -3    3.93    1.58
   2  15  -2   26.66    3.13
  -2  15   2   26.80    2.55
   2  15  -2   30.61    2.46
   2  15  -2   25.81    2.78
   2  15  -2   29.37    2.95
   2  15  -2   30.48    2.95
  -2  15   2   28.09    2.67
   2  15  -2   27.10    2.61
   2  15  -1  101.37    6.02
  -2  15   1   95.96    4.83
   2  15  -1   94.99    4.67
  -2  15   1  104.22    5.01
   2  15  -1  102.78    5.47
   2  15  -1  110.45    5.83
   2  15  -1   99.63    5.49
   2  15  -1  102.29    5.19
  -2  15   1  104.41    5.32
   2  15   0   71.31    4.98
   2  15   0   66.16    3.72
  -2  15   0   71.73    4.03
  -2  15   0   66.67    3.85
   2  15   0   68.77    4.53
   2  15   0   59.74    4.24
  -2  15   0   65.52    3.96
   2  15   1    4.28    1.77
  -2  15  -1    8.20    1.48
  -2  15  -1    6.31    1.40
  -2  15  -1   10.83    1.61
   2  15   1    7.45    1.62
  -2  15  -1    7.14    1.46
   2  15   1    8.15    1.81
   2  15   1    5.01    1.69
   2  15   2   12.57    2.34
  -2  15  -2    9.85    1.55
  -2  15  -2   10.27    1.67
  -2  15  -2    9.75    1.52
   2  15   2   10.49    1.70
   2  15   2    5.94    1.69
  -2  15  -3  189.56    7.18
  -2  15  -3  185.64    7.17
  -2  15  -3  189.85    7.30
   2  15   3  174.37    7.49
  -2  15  -4   58.39    3.50
  -2  15  -4   60.39    3.49
  -2  15  -4   52.60    3.27
  -2  15  -4   58.59    3.42
  -2  15  -4   56.46    3.73
  -2  15  -4   59.73    3.71
  -2  15  -5  103.67    4.88
  -2  15  -5  106.70    4.86
  -2  15  -5  102.59    4.69
  -2  15  -5   96.76    4.61
  -2  15  -5  108.69    5.21
  -2  15  -5  115.49    5.41
  -2  15  -5  106.81    5.17
  -2  15  -6   29.42    2.26
  -2  15  -6   32.08    2.68
  -2  15  -6   28.22    2.56
  -2  15  -7  199.58    7.17
  -2  15  -7  206.28    7.23
  -2  15  -7  210.18    7.87
  -2  15  -7  213.92    7.90
  -2  15  -8  374.53   11.28
  -2  15  -8  363.44   11.25
  -2  15  -8  392.14   11.77
  -2  15  -8  371.77   11.56
  -2  15  -8  366.96   11.95
  -2  15  -8  379.74   12.00
  -2  15  -9   79.49    3.57
  -2  15  -9   78.55    3.56
  -2  15  -9   80.36    3.87
  -2  15  -9   89.66    3.93
  -2  15  -9   88.55    4.21
  -2  15  -9   78.70    4.06
  -2  15 -10    1.97    0.85
  -2  15 -10    2.23    0.69
  -2  15 -10    3.40    1.15
  -2  15 -10    3.11    1.04
  -2  15 -11   77.87    3.47
  -2  15 -11   77.01    3.37
  -2  15 -11   72.71    3.42
  -2  15 -11   82.53    3.71
  -2  15 -12    0.88    0.72
  -2  15 -12    0.72    0.62
  -2  15 -12   -0.10    0.71
  -2  15 -13    0.56    0.51
  -2  15 -13    0.07    0.53
  -2  15 -13    0.42    0.59
   2  16 -12   18.94    1.39
   2  16 -12   18.87    1.51
   2  16 -11    7.46    0.87
   2  16 -11    7.75    1.15
   2  16 -11    8.52    1.23
   2  16 -11    8.63    1.16
   2  16 -10   72.62    3.13
   2  16 -10   77.04    3.63
   2  16 -10   86.76    3.91
   2  16 -10   81.02    3.74
   2  16  -9   70.12    3.20
   2  16  -9   72.37    3.75
   2  16  -9   74.55    3.65
   2  16  -9   79.82    3.82
   2  16  -9   76.12    3.90
   2  16  -8    4.28    1.02
   2  16  -8    6.99    1.45
   2  16  -8    8.39    1.55
   2  16  -8    7.01    1.37
   2  16  -8    7.50    1.46
   2  16  -7   46.53    2.71
   2  16  -7   53.84    3.41
   2  16  -7   53.27    3.31
   2  16  -7   51.65    3.26
   2  16  -7   55.75    3.54
  -2  16   7   53.65    3.40
   2  16  -6    5.84    1.16
   2  16  -6    4.93    1.50
   2  16  -6    6.56    1.55
   2  16  -6    4.08    1.46
   2  16  -6    6.14    1.44
  -2  16   6    7.08    1.42
   2  16  -5    6.86    1.63
  -2  16   5    7.53    1.38
   2  16  -5    6.39    1.20
   2  16  -5    5.94    1.51
   2  16  -5    5.91    1.47
   2  16  -5    6.15    1.53
  -2  16   5    5.79    1.43
   2  16  -5    6.12    1.56
   2  16  -4    2.13    1.33
  -2  16   4    3.92    1.26
   2  16  -4    1.73    0.98
   2  16  -4    3.98    1.40
   2  16  -4    1.24    1.08
  -2  16   4    6.43    1.41
   2  16  -4    5.17    1.40
   2  16  -4    3.19    1.49
   2  16  -3  118.37    6.03
   2  16  -3  111.21    4.93
   2  16  -3  126.31    5.90
   2  16  -3  121.52    5.91
   2  16  -2  129.86    6.35
   2  16  -2  109.90    4.90
   2  16  -2  113.07    5.77
   2  16  -2  115.85    5.77
   2  16  -1   32.31    3.18
  -2  16   1   22.76    2.25
   2  16  -1   25.76    2.69
   2  16  -1   28.15    2.75
   2  16   0   44.97    3.76
   2  16   0   49.06    3.59
   2  16   0   48.83    3.67
  -2  16   0   44.06    3.15
  -2  16  -1   27.18    2.47
   2  16   1   23.97    2.62
   2  16   1   26.14    2.71
  -2  16  -2  203.80    7.83
  -2  16  -3   11.54    1.51
  -2  16  -3   11.44    1.53
  -2  16  -3   10.22    1.59
  -2  16  -4    2.31    0.95
  -2  16  -4    5.45    1.28
  -2  16  -4    3.67    1.04
  -2  16  -4    4.73    1.21
  -2  16  -5   21.18    1.97
  -2  16  -5   20.64    1.85
  -2  16  -5   17.83    1.76
  -2  16  -5   18.19    2.01
  -2  16  -6  326.63   10.18
  -2  16  -6  320.23   10.12
  -2  16  -6  346.99   10.56
  -2  16  -6  321.72   10.72
  -2  16  -7  129.07    5.09
  -2  16  -7  119.24    4.74
  -2  16  -7  118.23    4.74
  -2  16  -7  133.56    5.44
  -2  16  -8   51.04    2.64
  -2  16  -8   57.59    2.99
  -2  16  -8   55.63    3.15
  -2  16  -9  112.90    4.54
  -2  16  -9  127.23    4.95
  -2  16 -10   52.12    2.61
  -2  16 -10   52.76    2.79
  -2  16 -11   84.60    3.34
  -2  16 -11   88.83    3.58
  -2  16 -12    8.25    0.89
   2  17 -10    1.05    0.69
   2  17  -9    5.51    1.02
   2  17  -9    6.36    1.09
   2  17  -9    4.95    1.02
   2  17  -8   -0.07    0.53
   2  17  -8   -0.13    0.81
   2  17  -8    1.17    0.85
   2  17  -8   -0.61    0.85
   2  17  -7   14.10    1.29
   2  17  -7   12.69    1.54
   2  17  -7   13.11    1.66
   2  17  -7   13.64    1.60
   2  17  -6    0.84    0.70
   2  17  -6    1.69    0.97
   2  17  -6   -0.13    0.95
   2  17  -6    1.05    1.00
  -2  17   6   -0.14    0.86
   2  17  -5  184.03    6.38
   2  17  -5  200.55    7.47
  -2  17   5  193.68    7.16
   2  17  -5  190.06    7.25
   2  17  -5  196.56    7.02
   2  17  -4    1.27    0.74
  -2  17   4    1.55    0.91
   2  17  -4    1.21    1.07
   2  17  -4    0.51    0.97
  -2  17   4    2.00    1.01
   2  17  -3    5.74    1.01
  -2  17   3    3.30    1.06
   2  17  -3    4.07    1.26
   2  17  -3    5.76    1.46
  -2  17   3    5.26    1.19
  -2  17   2    7.64    1.39
  -2  17   2    9.48    1.44
   2  17  -2    6.10    1.45
   2  17  -2    9.05    1.62
  -2  17   1   71.64    3.69
   2  17  -1   72.70    4.15
   2  17  -1   74.45    4.24
  -2  17   1   66.23    3.64
  -2  17   0   43.79    2.80
   2  17   0   47.68    3.25
  -2  17   0   39.13    2.70
  -2  17  -1   54.96    3.12
  -2  17  -1   56.87    3.14
  -2  17  -1   50.00    3.12
  -2  17  -2    0.26    0.84
  -2  17  -2    1.70    1.01
  -2  17  -2    0.29    0.86
  -2  17  -3   14.41    1.61
  -2  17  -3   15.47    1.62
  -2  17  -3   16.52    1.77
  -2  17  -4    2.59    0.95
  -2  17  -4    1.48    0.82
  -2  17  -4    1.68    0.96
  -2  17  -5    4.98    0.98
  -2  17  -5    4.21    1.01
  -2  17  -5    6.02    1.21
  -2  17  -6   10.79    1.34
  -2  17  -6   10.45    1.16
  -2  17  -6    9.29    1.36
  -2  17  -7  153.75    5.33
  -2  17  -7  139.19    4.90
  -2  17  -7  151.60    5.52
  -2  17  -8   32.14    1.95
  -2  17  -8   29.40    2.01
  -2  17  -9   69.40    2.84
  -2  17  -9   60.64    2.87
  -2  17 -10   -0.06    0.48
   2  18  -7    3.27    0.83
   2  18  -7    4.30    0.89
   2  18  -6    3.78    0.97
   2  18  -6    5.04    1.05
   2  18  -5   77.87    3.66
   2  18  -5   76.89    3.65
   2  18  -4   82.61    3.90
   2  18  -4   83.12    3.92
   2  18  -3  141.60    5.65
   2  18  -3  147.50    5.71
  -2  18   3  141.35    5.29
  -2  18   2    3.76    0.95
  -2  18   2    2.60    0.81
  -2  18   1   78.32    3.48
  -2  18   1   65.56    3.19
  -2  18   0   -0.66    0.79
  -2  18  -1    7.80    1.16
  -2  18  -2    1.10    0.80
  -2  18  -3    4.33    0.88
  -2  18  -4   18.22    1.49
  -2  18  -4   15.57    1.35
  -2  18  -5    4.53    0.87
  -2  18  -6    0.62    0.61
  -2  18  -7   -0.13    0.55
   3   0 -21   52.47    2.74
   3   0 -21   51.18    2.96
   3   0 -20   -0.39    0.99
   3   0 -20   -0.51    0.77
   3   0 -20    0.17    1.10
  -3   0  20    0.12    0.79
   3   0 -19    0.74    0.89
   3   0 -19    1.98    0.94
   3   0 -19    0.25    0.92
   3   0 -19   -0.21    1.45
   3   0 -18    0.57    0.85
   3   0 -18    0.85    1.06
   3   0 -18    0.99    1.01
   3   0 -17  399.01   12.45
  -3   0  17  397.60   13.50
   3   0 -17  405.71   12.45
  -3   0  16   -0.24    1.49
   3   0 -16    0.81    1.12
   3   0 -16    3.55    1.33
   3   0 -15  340.27   11.22
  -3   0  15  326.10   12.32
   3   0 -15  332.93   11.12
   3   0 -15  353.99   11.28
   3   0 -14    0.16    1.00
  -3   0  14    0.72    1.54
   3   0 -14    0.31    0.97
   3   0 -14   -0.15    0.91
   3   0 -13   48.17    3.01
  -3   0  13   40.68    3.49
   3   0 -13   45.79    2.93
   3   0 -13   40.12    2.79
   3   0 -12   -0.26    0.86
  -3   0  12    0.62    1.36
   3   0 -12   -0.26    0.87
   3   0 -12   -0.78    0.92
   3   0 -11  314.50    9.96
   3   0 -11  327.17   10.03
   3   0 -11  326.03   10.02
   3   0 -10    1.13    0.69
  -3   0  10   -0.49    1.23
  -3   0  10    0.78    1.12
   3   0 -10    0.60    0.77
   3   0 -10    0.51    0.75
   3   0  -9 1238.08   31.66
  -3   0   9 1195.72   32.55
  -3   0   9 1233.61   32.51
   3   0  -9 1218.73   31.60
  -3   0   8    0.70    1.07
   3   0  -8   -0.39    0.68
   3   0  -8   -0.15    0.64
  -3   0   8    0.47    0.55
   3   0  -7  769.30   20.30
   3   0  -7  768.77   20.29
   3   0  -7  792.22   20.34
  -3   0   7  775.74   20.82
   3   0  -6    0.37    0.59
  -3   0   6    0.70    0.73
   3   0  -6    0.81    0.60
   3   0  -5  908.05   23.23
   3   0  -5  899.64   23.21
  -3   0   5  905.17   23.31
  -3   0   5  911.41   23.35
   3   0  -5  906.02   23.23
   3   0  -4    0.10    0.50
   3   0  -4    1.31    0.57
  -3   0   4    0.74    0.55
  -3   0   4    1.25    0.53
   3   0  -4    0.50    0.51
   3   0  -3  943.54   24.50
   3   0  -3  944.09   24.50
  -3   0   3  982.78   24.37
   3   0  -3  993.36   24.82
  -3   0   3  975.96   24.36
   3   0  -3  940.81   24.50
  -3   0   3  991.00   24.39
   3   0  -2    0.59    0.66
  -3   0   2    0.13    0.42
  -3   0   2    0.87    0.45
  -3   0   2    0.26    0.45
   3   0  -1  129.56    3.94
   3   0  -1  120.19    3.80
  -3   0   1  122.66    3.53
   3   0  -1  121.31    3.64
   3   0   0    0.61    0.41
   3   0   0   -0.17    0.45
  -3   0  -1 2116.61   53.57
   3   0   1 2160.65   53.62
   3   0   1 2230.39   53.72
  -3   0  -2    0.81    0.59
   3   0   2    0.46    0.49
   3   0   2    0.47    0.50
   3   0   2    0.23    0.55
   3   0   2    0.88    0.48
   3   0   3   34.30    1.66
  -3   0  -3   32.60    1.61
   3   0   3   32.50    1.67
   3   0   3   35.01    1.68
  -3   0  -4   -0.10    0.57
   3   0   4   -0.13    0.53
  -3   0  -4    0.06    0.61
   3   0   4    1.13    0.72
   3   0   4    0.25    0.55
   3   0   4    0.56    0.56
   3   0   5  613.91   16.45
  -3   0  -5  591.59   16.03
  -3   0  -5  640.84   16.50
   3   0   5  621.09   16.39
   3   0   5  617.78   16.46
   3   0   6   -0.09    0.65
  -3   0  -6    0.09    0.72
   3   0   7    7.42    1.10
  -3   0  -7    8.63    1.29
   3   0   8    0.78    0.76
  -3   0  -8    0.72    0.90
   3   0   9   48.54    2.81
  -3   0  -9   46.68    2.90
  -3   0 -10    1.25    1.11
  -3   0 -10    1.23    1.00
   3   0  11  627.92   17.74
  -3   0 -11  579.08   17.22
  -3   0 -11  583.29   16.99
   3   0  12   -0.37    1.06
  -3   0 -12    1.87    1.06
  -3   0 -12    0.43    0.99
  -3   0 -12    0.99    1.22
   3   0  13   29.89    2.73
  -3   0 -13   23.46    2.28
  -3   0 -13   26.09    2.33
  -3   0 -13   21.79    2.63
   3   0  13   25.68    2.84
   3   0  14    0.21    1.20
  -3   0 -14    0.16    1.14
  -3   0 -14    0.46    1.45
  -3   0 -14    0.34    1.13
   3   0  14   -0.25    1.46
   3   0  15   92.16    5.08
  -3   0 -15   89.64    4.51
  -3   0 -15   84.28    4.50
  -3   0 -15   88.40    5.27
   3   0  15   85.02    5.37
  -3   0 -16    0.16    1.08
  -3   0 -16    1.24    1.51
  -3   0 -16    0.51    1.10
   3   0  16   -0.51    1.60
  -3   0 -17  325.18   10.47
   3   0  17  298.25   11.49
  -3   0 -18    0.42    0.90
  -3   0 -18    0.28    1.00
   3   0  18   -0.21    1.17
  -3   0 -19   73.12    4.24
  -3   0 -19   81.17    3.78
  -3   0 -19   79.51    3.73
   3   0  19   73.77    4.07
  -3   0 -20    0.21    0.72
  -3   0 -20    0.51    0.80
  -3   0 -20   -0.58    1.20
  -3   0 -20   -0.10    0.77
   3   0  20    0.11    0.71
  -3   0 -21    0.60    0.89
  -3   0 -21    0.80    0.62
   3   1 -21   55.51    2.77
   3  -1 -21   56.68    2.83
   3   1 -21   51.39    2.92
   3  -1 -21   51.86    2.93
  -3  -1  21   50.88    2.48
   3   1 -20   63.48    3.36
   3  -1 -20   59.77    2.93
   3   1 -20   58.67    2.94
   3  -1 -20   57.15    3.58
   3   1 -20   58.29    3.59
   3   1 -19  112.92    5.14
   3   1 -19  115.53    4.78
   3  -1 -19  115.64    4.70
   3   1 -19  115.11    4.78
   3   1 -19  107.75    4.68
   3   1 -19  109.94    5.66
   3  -1 -19  125.38    4.80
   3  -1 -19  113.71    4.68
   3  -1 -18   14.38    1.64
   3   1 -18   12.01    1.60
  -3   1  18    9.83    1.74
   3   1 -18   14.72    1.76
   3  -1 -18   11.74    1.54
   3   1 -18   12.69    1.63
   3  -1 -18   14.10    1.72
   3   1 -17  358.67   11.64
  -3   1  17  362.24   12.38
  -3  -1  17  359.41   12.91
   3  -1 -17  374.77   11.66
   3   1 -17  365.69   11.68
   3   1 -17  337.01   13.01
   3  -1 -17  362.43   11.57
  -3  -1  16   19.12    2.76
  -3   1  16   26.38    2.77
   3   1 -16   25.58    2.32
   3  -1 -16   26.37    2.35
   3   1 -16   24.71    2.29
   3  -1 -16   16.55    1.93
  -3  -1  15   33.10    3.49
  -3   1  15   37.64    3.38
   3  -1 -15   39.01    2.78
   3   1 -15   35.64    2.72
   3   1 -15   37.06    2.76
   3  -1 -15   40.24    2.88
   3   1 -15   35.61    2.75
   3  -1 -15   36.95    2.73
  -3   1  14   16.25    2.39
  -3  -1  14   16.91    2.65
   3   1 -14   18.47    1.97
   3  -1 -14   16.54    1.92
   3   1 -14   19.13    2.05
   3   1 -14   18.62    2.01
   3  -1 -14   21.46    2.11
   3  -1 -14   17.61    2.01
   3  -1 -13    1.00    0.94
   3   1 -13    2.07    1.02
  -3   1  13    2.31    1.48
  -3  -1  13    2.16    1.60
   3   1 -13    0.73    0.96
   3  -1 -13    1.42    1.05
   3  -1 -13    0.43    0.96
   3   1 -13    1.61    0.91
   3   1 -12    3.86    1.08
   3  -1 -12    4.79    1.07
  -3   1  12    5.17    1.60
  -3  -1  12    4.72    1.64
   3   1 -12    3.41    1.09
   3  -1 -12    4.86    1.15
   3  -1 -12    4.74    1.15
   3   1 -12    3.16    1.11
   3   1 -11  371.60   11.38
   3  -1 -11  385.15   11.35
  -3   1  11  359.39   12.06
   3   1 -11  368.68   11.32
   3  -1 -11  393.79   11.34
   3   1 -11  363.99   11.27
   3  -1 -11  384.74   11.31
  -3  -1  10    5.45    1.47
   3   1 -10    6.98    1.12
  -3   1  10   10.10    1.58
   3  -1 -10    6.26    1.11
   3  -1 -10    6.55    1.08
   3   1 -10    6.04    1.13
   3  -1 -10    6.80    1.11
   3   1 -10    6.80    1.12
  -3  -1   9  988.14   27.18
   3  -1  -9 1011.05   26.31
   3   1  -9 1005.56   26.37
  -3  -1   9 1026.30   27.23
  -3   1   9 1008.10   27.03
  -3   1   9  988.17   27.20
  -3  -1   9 1039.03   26.65
   3   1  -9  996.95   26.32
   3  -1  -9  991.94   26.26
  -3   1   8   45.11    2.74
  -3  -1   8   42.52    2.36
  -3  -1   8   45.16    2.70
   3   1  -8   46.12    2.29
   3  -1  -8   48.07    2.31
   3  -1  -8   45.05    2.27
   3   1  -8   46.66    2.31
  -3   1   8   54.38    2.40
  -3  -1   7  591.96   15.44
   3  -1  -7  557.36   14.84
  -3   1   7  546.47   15.30
  -3  -1   7  565.24   14.99
   3   1  -7  556.88   14.89
   3  -1  -7  550.19   14.79
   3   1  -7  547.77   14.87
   3  -1  -7  541.28   14.79
   3   1  -7  541.62   14.86
  -3   1   7  546.37   14.41
   3  -1  -6   50.92    2.18
   3   1  -6   46.92    2.18
  -3  -1   6   45.39    2.14
  -3   1   6   52.15    2.43
  -3  -1   6   48.79    2.39
   3  -1  -6   48.53    2.13
   3   1  -6   51.11    2.23
  -3   1   6   49.16    1.86
   3   1  -5  856.34   21.98
   3  -1  -5  844.37   21.90
   3   1  -5  868.14   21.99
   3  -1  -5  840.99   21.89
   3  -1  -5  858.84   21.92
   3   1  -5  853.17   21.99
  -3  -1   5  822.46   21.80
  -3  -1   5  863.37   22.07
  -3   1   5  886.16   22.06
  -3  -1   5  877.44   22.06
  -3   1   5  860.29   22.02
  -3   1   5  839.55   21.51
   3  -1  -4  564.89   14.32
   3   1  -4  544.21   14.35
   3  -1  -4  553.06   14.30
   3   1  -4  551.71   14.35
  -3  -1   4  576.30   14.32
   3  -1  -4  536.96   14.50
  -3   1   4  564.11   14.26
   3  -1  -4  562.44   14.32
   3   1  -4  548.07   14.36
  -3   1   4  558.83   14.27
  -3  -1   4  562.13   14.31
   3   1  -3    6.97    0.77
   3  -1  -3    9.29    0.84
   3  -1  -3    8.14    0.84
   3   1  -3    7.71    0.79
  -3   1   3    7.82    0.72
   3   1  -3    6.60    0.77
  -3  -1   3    7.37    0.70
   3  -1  -3    7.29    0.80
  -3  -1   3    7.78    0.70
  -3   1   3    7.57    0.72
  -3   1   3    7.95    0.70
   3  -1  -3    7.92    1.02
  -3  -1   3    8.25    0.72
   3   1  -2  576.11   15.12
  -3   1   2  587.85   15.08
  -3  -1   2  585.19   15.10
  -3   1   2  588.00   15.08
  -3  -1   2  582.77   15.10
  -3   1   2  598.52   15.08
  -3  -1   2  601.46   15.11
  -3   1   2  598.76   14.80
   3   1  -2  598.47   15.56
   3  -1  -2  598.56   15.48
   3   1  -1  308.21    8.18
   3   1  -1  302.04    8.02
   3   1  -1  307.25    8.51
  -3   1   1  312.62    8.05
   3  -1  -1  301.91    8.37
  -3  -1   1  309.99    8.05
  -3   1   0   61.66    2.06
   3   1   0   64.06    2.15
  -3  -1   0   62.48    1.99
   3  -1   0   59.10    2.12
   3   1   0   63.44    2.18
   3   1   0   64.47    2.34
   3   1   0   57.59    2.17
  -3   1   0   59.27    2.01
  -3  -1   0   61.78    2.03
   3  -1   0   62.68    2.29
   3   1   0   60.47    2.06
   3   1   1  189.08    5.40
  -3   1  -1  185.80    5.33
  -3  -1  -1  186.26    5.23
   3  -1   1  182.26    5.28
   3  -1   1  193.61    5.47
   3  -1   1  193.57    5.44
   3   1   1  193.75    5.34
   3   1   1  197.51    5.41
   3   1   1  189.29    5.23
   3   1   1  179.00    5.26
  -3   1  -2  172.22    5.11
   3  -1   2  172.55    5.13
   3   1   2  185.18    5.23
  -3  -1  -2  170.87    5.04
  -3   1  -2  173.44    5.26
   3   1   2  177.74    5.06
   3   1   2  181.29    5.12
   3  -1   2  164.70    5.13
   3   1   2  175.68    5.17
   3   1   2  175.97    5.05
  -3  -1  -3  654.56   16.17
   3  -1   3  651.12   16.17
   3   1   3  591.15   16.06
  -3   1  -3  610.45   16.18
   3   1   3  624.74   16.12
   3   1   3  605.23   15.87
   3  -1   3  601.97   16.17
   3   1   3  607.96   16.17
   3  -1   3  625.77   16.17
   3   1   4    0.86    0.55
   3   1   4    2.31    0.63
  -3  -1  -4    1.09    0.52
  -3   1  -4    1.44    0.66
   3  -1   4    1.17    0.60
   3   1   4    1.31    0.60
  -3  -1  -4    1.89    0.69
  -3   1  -4    0.96    0.65
   3  -1   4    0.73    0.55
   3   1   4    2.09    0.67
   3   1   4    2.11    0.54
   3  -1   4    0.79    0.70
   3  -1   4    0.93    0.62
   3   1   5 1080.90   28.10
  -3  -1  -5 1032.19   27.54
   3  -1   5 1099.94   28.20
  -3  -1  -5 1111.43   28.10
  -3   1  -5 1087.23   28.14
   3   1   5 1073.62   28.04
   3   1   5 1175.99   27.83
   3  -1   5 1090.11   28.14
   3  -1   5 1092.04   28.04
   3  -1   6   84.08    3.52
   3   1   6   84.51    3.34
   3   1   6   90.48    3.52
  -3  -1  -6   92.54    3.59
  -3   1  -6   85.35    3.54
   3  -1   6   88.07    3.44
   3   1   6   83.75    3.47
   3   1   7  159.92    5.57
   3  -1   7  159.21    5.69
   3   1   7  166.15    5.69
  -3   1  -7  163.95    5.77
  -3  -1  -7  169.51    5.83
   3   1   8   90.73    3.88
   3  -1   8   85.42    3.91
  -3   1  -8   99.56    4.20
  -3  -1  -8   89.16    4.05
   3  -1   9  937.44   25.36
   3   1   9  951.25   25.32
  -3  -1  -9  947.43   25.60
  -3   1  -9  914.75   25.51
  -3   1 -10  260.82    9.08
  -3  -1 -10  262.44    8.49
  -3   1 -10  259.34    8.55
  -3  -1 -10  257.33    9.09
   3  -1  11   83.63    4.35
   3   1  11   85.25    4.30
  -3   1 -11   81.38    4.05
  -3  -1 -11   81.54    3.92
  -3   1 -11   79.16    3.92
   3   1  12   71.23    4.06
   3  -1  12   72.26    4.14
  -3  -1 -12   67.66    3.76
  -3   1 -12   68.66    3.77
  -3   1 -12   71.89    4.22
  -3  -1 -12   65.31    4.19
  -3   1 -12   70.42    3.74
  -3  -1 -12   66.82    3.60
   3   1  12   61.62    4.11
   3  -1  13  114.12    5.62
   3   1  13  123.11    5.66
  -3  -1 -13  111.43    5.20
  -3   1 -13  105.25    4.98
  -3   1 -13  101.34    5.47
  -3   1 -13  111.63    5.17
  -3  -1 -13  109.12    4.97
  -3  -1 -13  124.63    6.02
   3   1  13  112.94    5.80
   3   1  14   97.50    5.08
   3  -1  14   92.28    5.14
  -3   1 -14   87.33    5.12
  -3  -1 -14   90.85    5.27
  -3  -1 -14   87.53    4.38
  -3  -1 -14   91.28    4.68
  -3   1 -14   91.94    4.54
  -3   1 -14   88.36    4.60
   3   1  14   83.94    5.14
   3  -1  14   86.70    5.47
   3  -1  15  590.75   17.85
  -3   1 -15  573.47   16.79
  -3  -1 -15  547.10   16.50
  -3   1 -15  571.54   16.89
  -3  -1 -15  567.98   16.91
  -3  -1 -15  528.17   17.85
  -3   1 -15  566.84   17.93
   3  -1  15  546.73   18.36
   3   1  15  527.37   17.75
  -3  -1 -16   39.22    2.90
  -3   1 -16   39.31    2.98
  -3  -1 -16   40.80    2.88
  -3  -1 -16   37.62    3.53
  -3   1 -16   33.78    3.39
  -3   1 -16   40.54    2.91
   3  -1  16   37.62    3.26
   3   1  16   37.27    3.40
   3  -1  16   37.70    3.62
  -3   1 -17  249.12    8.57
  -3  -1 -17  236.31    8.36
   3  -1  17  243.03    9.90
   3   1  17  218.81    9.07
  -3  -1 -18    1.49    1.03
  -3  -1 -18    0.27    0.94
  -3   1 -18    1.70    1.01
  -3   1 -18    2.55    1.20
   3  -1  18   -0.23    1.36
   3   1  18    0.54    1.00
  -3  -1 -19   53.27    2.96
  -3   1 -19   48.45    3.41
  -3  -1 -19   47.70    3.43
  -3  -1 -19   55.37    3.02
  -3   1 -19   53.77    3.01
  -3   1 -19   55.69    3.07
   3  -1  19   52.19    3.52
   3   1  19   46.38    2.97
  -3  -1 -20    0.10    0.65
  -3   1 -20    0.62    0.78
  -3   1 -20    0.43    1.08
  -3  -1 -20    1.16    1.18
  -3  -1 -20   -0.39    0.79
  -3   1 -20    0.61    0.82
   3  -1  20    0.91    0.89
  -3  -1 -21   32.60    1.81
  -3   1 -21   37.36    1.89
  -3   1 -21   29.99    2.06
  -3  -1 -21   30.43    2.05
   3  -2 -21   62.06    2.99
   3   2 -21   65.99    3.04
   3  -2 -21   61.11    3.20
  -3  -2  21   63.06    2.88
   3  -2 -20   52.77    3.41
   3   2 -20   50.70    3.32
   3   2 -19   32.72    2.28
   3  -2 -19   29.91    2.10
   3   2 -19   31.31    2.57
   3  -2 -19   30.96    2.14
   3   2 -19   29.66    2.22
   3  -2 -19   29.76    2.10
   3   2 -19   31.44    2.28
   3  -2 -19   33.45    2.93
   3   2 -19   26.68    2.72
   3   2 -18  176.38    6.54
   3  -2 -18  167.07    6.31
   3   2 -18  170.99    6.96
   3   2 -18  162.16    6.40
   3  -2 -18  167.41    6.33
   3  -2 -18  172.60    6.36
   3   2 -18  176.03    6.55
   3   2 -17  147.17    6.06
   3  -2 -17  149.60    5.95
  -3  -2  17  156.94    7.38
   3  -2 -17  145.64    5.88
   3   2 -17  157.18    6.19
   3   2 -17  134.27    7.11
  -3  -2  16    2.69    1.74
  -3   2  16    2.41    1.29
   3  -2 -16    3.31    1.19
   3   2 -16    4.37    1.32
   3   2 -16    4.01    1.77
   3  -2 -16    2.72    1.18
   3   2 -16    4.40    1.26
   3  -2 -15  235.62    8.16
   3   2 -15  225.66    8.18
  -3  -2  15  206.93    9.43
  -3   2  15  215.83    8.70
   3  -2 -15  223.58    8.03
   3   2 -15  219.38    8.12
   3  -2 -15  224.95    8.05
   3   2 -15  218.06    8.12
   3  -2 -14   44.78    2.95
  -3   2  14   43.82    3.41
  -3  -2  14   49.22    4.02
   3   2 -14   43.62    3.00
   3  -2 -14   43.92    2.92
   3   2 -14   48.68    3.15
   3  -2 -14   45.20    2.95
   3   2 -14   38.15    2.88
  -3   2  14   42.42    3.21
  -3   2  13   81.11    4.62
   3   2 -13   88.97    4.27
  -3  -2  13   82.39    5.16
   3  -2 -13   91.34    4.23
   3  -2 -13   82.80    4.08
  -3   2  13   91.85    4.65
   3  -2 -13   90.98    4.23
   3   2 -13   83.61    4.18
   3   2 -13   85.80    4.21
  -3   2  12    1.77    1.40
  -3  -2  12   -0.22    1.42
   3  -2 -12    1.52    0.94
   3   2 -12    0.13    0.80
   3  -2 -12    1.38    0.91
   3   2 -12   -0.27    0.94
   3  -2 -12    0.13    0.96
   3   2 -12    0.13    0.87
  -3   2  11    3.47    1.17
  -3  -2  11    1.23    0.90
   3  -2 -11    0.68    0.76
   3   2 -11    2.41    1.01
   3  -2 -11    2.56    0.92
   3   2 -11    2.61    1.00
   3  -2 -11    2.46    0.90
   3   2 -11    1.43    0.94
  -3  -2  10   16.11    2.00
   3   2 -10   15.44    1.51
   3  -2 -10   14.40    1.45
  -3   2  10   14.81    1.73
  -3  -2  10   16.88    1.63
   3  -2 -10   14.75    1.47
   3  -2 -10   15.83    1.47
   3   2 -10   15.60    1.50
   3   2 -10   15.49    1.51
  -3   2   9  531.95   15.94
  -3   2   9  549.35   15.74
  -3  -2   9  547.08   15.98
  -3  -2   9  544.60   16.03
   3  -2  -9  576.44   15.24
   3   2  -9  550.06   15.31
  -3  -2   9  551.98   15.48
   3   2  -9  555.89   15.28
   3  -2  -9  552.16   15.16
  -3   2   9  558.29   15.50
  -3  -2   8  754.75   20.70
  -3  -2   8  777.07   20.36
  -3   2   8  766.47   20.74
   3  -2  -8  760.02   20.01
   3   2  -8  732.70   20.13
   3  -2  -8  764.80   20.01
   3   2  -8  743.20   20.13
  -3   2   8  776.61   19.93
   3  -2  -7  257.35    7.54
   3   2  -7  254.68    7.71
  -3  -2   7  269.54    7.77
  -3   2   7  256.32    7.99
  -3  -2   7  252.01    7.97
   3   2  -7  258.62    7.68
   3  -2  -7  254.85    7.51
   3  -2  -7  257.56    7.52
   3   2  -7  257.73    7.68
  -3   2   7  249.34    7.40
  -3   2   7  272.34    7.78
   3  -2  -6  323.20    9.00
   3   2  -6  335.94    9.16
   3  -2  -6  323.33    9.00
   3   2  -6  328.48    9.16
  -3  -2   6  333.37    9.33
  -3   2   6  327.66    9.30
  -3  -2   6  309.15    9.00
   3   2  -6  301.47    8.81
  -3   2   6  325.78    8.87
   3   2  -5  806.48   20.55
   3   2  -5  794.18   20.54
   3  -2  -5  801.50   20.41
   3  -2  -5  796.88   20.41
  -3  -2   5  839.22   20.61
  -3   2   5  805.55   20.55
  -3   2   5  827.30   20.39
  -3  -2   5  777.77   20.34
  -3  -2   5  830.36   20.61
   3  -2  -5  796.83   20.41
   3   2  -5  779.87   20.53
  -3   2   5  784.57   20.55
   3   2  -4  269.63    7.36
   3   2  -4  260.90    7.34
   3  -2  -4  261.68    7.27
   3  -2  -4  258.32    7.25
   3   2  -4  247.79    7.20
   3  -2  -4  248.78    7.42
  -3  -2   4  277.62    7.32
  -3   2   4  265.85    7.24
  -3   2   4  256.88    7.10
  -3  -2   4  249.86    7.05
  -3   2   4  257.22    7.23
   3  -2  -4  268.25    7.30
   3   2  -4  264.36    7.36
  -3  -2   4  271.39    7.31
   3   2  -3  260.50    7.07
   3   2  -3  262.04    7.08
   3  -2  -3  254.48    7.03
   3  -2  -3  257.31    7.03
   3   2  -3  256.73    6.93
  -3   2   3  250.31    6.90
  -3  -2   3  256.84    6.94
   3  -2  -3  255.74    7.04
  -3   2   3  246.86    6.90
   3   2  -3  258.84    7.07
  -3  -2   3  259.19    6.96
  -3   2   3  258.70    6.82
  -3   2   3  249.14    6.90
  -3   2   3  245.20    6.79
   3  -2  -3  244.27    7.21
  -3  -2   3  258.55    6.95
  -3   2   2  461.14   11.62
  -3  -2   2  454.81   11.66
   3   2  -2  425.67   11.72
  -3   2   2  452.72   11.60
   3   2  -2  466.84   11.72
  -3  -2   2  443.81   11.64
  -3   2   2  423.94   11.59
  -3   2   2  452.82   11.60
  -3  -2   2  454.77   11.66
  -3   2   2  465.24   11.52
   3  -2  -2  441.41   11.93
   3   2  -2  453.28   11.71
   3   2  -1  295.60    7.98
   3   2  -1  310.54    8.08
   3   2  -1  303.22    8.10
  -3  -2   1  298.59    7.91
  -3   2   1  304.85    7.90
   3  -2  -1  297.92    8.28
   3   2  -1  320.02    8.47
  -3   2   1  291.13    7.86
   3   2  -1  303.50    8.09
  -3   2   0 1123.64   27.69
   3   2   0 1107.04   27.79
   3  -2   0 1064.01   27.71
  -3   2   0 1078.17   28.08
  -3   2   0 1110.52   27.58
   3   2   0 1195.43   28.09
   3   2   0 1132.67   27.81
  -3  -2   0 1082.46   27.59
   3  -2   0 1140.76   28.01
   3   2   0 1060.19   27.81
   3   2   0 1089.10   27.70
   3   2   0 1124.30   27.46
   3   2   1   39.94    1.65
   3   2   1   40.92    1.72
  -3   2  -1   38.70    1.68
  -3  -2  -1   41.12    1.53
   3  -2   1   39.15    1.58
   3   2   1   39.20    1.49
  -3   2  -1   41.30    1.90
   3   2   1   43.64    1.63
   3  -2   1   42.10    1.78
   3   2   1   44.62    1.79
   3   2   1   42.47    1.75
   3   2   1   37.98    1.74
   3   2   1   42.91    1.77
   3   2   1   39.86    1.66
  -3   2  -2    0.46    0.62
  -3  -2  -2    0.69    0.50
   3   2   2    0.51    0.61
   3  -2   2    0.22    0.42
  -3   2  -2   -0.12    0.68
   3   2   2    0.04    0.43
   3   2   2    0.40    0.39
   3   2   2    1.76    0.55
   3  -2   2    1.30    0.59
   3   2   2    0.33    0.53
   3   2   2    0.52    0.49
   3   2   3 3190.19   81.73
  -3   2  -3 3322.63   81.88
   3  -2   3 3298.82   81.82
  -3  -2  -3 3468.62   81.84
  -3   2  -3 3203.58   82.00
   3   2   3 3313.36   81.78
   3   2   3 3326.87   81.56
   3   2   3 3359.16   81.76
   3   2   3 3355.82   81.87
   3   2   3 3266.47   81.90
   3  -2   3 3269.37   81.93
   3   2   4  433.48   11.59
   3  -2   4  414.33   11.53
  -3  -2  -4  436.38   11.61
   3   2   4  413.92   11.40
   3   2   4  443.89   11.63
   3   2   4  425.14   11.53
   3  -2   4  424.68   11.65
   3   2   4  444.34   11.65
   3  -2   4  416.98   11.78
   3  -2   4  423.67   11.77
  -3  -2  -5   34.10    1.55
   3   2   5   37.12    1.84
   3   2   5   36.43    1.92
  -3  -2  -5   35.07    1.95
   3  -2   5   34.29    1.79
   3   2   5   34.22    1.87
  -3   2  -5   41.40    2.10
   3   2   5   38.23    1.94
   3  -2   5   38.14    1.95
   3   2   5   35.53    1.88
   3  -2   5   37.38    2.05
   3  -2   6  557.79   15.46
   3   2   6  558.34   15.16
  -3   2  -6  571.96   15.46
  -3  -2  -6  567.65   15.39
   3  -2   6  537.96   15.17
   3  -2   6  547.31   15.41
   3   2   6  572.59   15.25
   3   2   6  573.41   15.23
   3   2   7  893.04   23.54
   3  -2   7  896.84   23.83
  -3   2  -7  904.07   23.83
  -3  -2  -7  891.17   23.78
   3  -2   7  891.84   23.50
   3   2   7  874.68   23.59
   3  -2   8   94.17    4.04
   3   2   8   89.07    3.84
  -3  -2  -8   93.99    4.09
  -3   2  -8   83.01    3.92
   3   2   8   84.82    3.85
   3   2   9   58.80    3.11
  -3   2  -9   56.23    3.06
  -3   2  -9   58.22    3.27
  -3  -2  -9   58.21    3.36
   3   2   9   59.51    3.20
   3  -2  10  140.50    5.69
  -3  -2 -10  142.36    5.90
  -3   2 -10  140.65    5.51
  -3   2 -10  139.28    5.83
  -3   2 -10  138.06    5.40
  -3  -2 -10  131.87    5.21
   3   2  10  131.78    5.64
   3  -2  11  131.30    5.63
   3   2  11  121.39    5.35
  -3   2 -11  123.11    5.26
  -3   2 -11  122.72    5.58
  -3  -2 -11  113.83    4.94
  -3   2 -11  130.87    5.25
   3   2  11  116.68    5.45
   3   2  12   55.16    3.45
   3  -2  12   47.29    3.41
  -3  -2 -12   51.71    3.62
  -3   2 -12   42.45    3.32
  -3   2 -12   50.55    3.20
  -3  -2 -12   46.90    2.91
  -3   2 -12   48.13    3.08
   3   2  12   45.67    3.33
   3  -2  13   71.88    4.41
  -3   2 -13   69.60    3.88
  -3  -2 -13   75.23    4.67
  -3   2 -13   67.65    3.90
  -3  -2 -13   83.83    4.00
  -3  -2 -13   75.59    4.08
  -3   2 -13   68.06    4.35
   3   2  13   68.30    4.35
   3  -2  14   84.13    4.89
  -3  -2 -14   73.20    4.81
  -3   2 -14   82.79    4.92
  -3   2 -14   77.07    4.16
  -3   2 -14   86.50    4.43
  -3  -2 -14   94.40    4.61
  -3  -2 -14   77.03    4.12
   3  -2  14   79.61    5.22
   3   2  14   82.00    4.84
  -3   2 -15  141.88    6.02
  -3  -2 -15  134.99    7.06
  -3  -2 -15  151.15    6.20
  -3   2 -15  148.85    6.24
  -3   2 -15  133.82    6.71
  -3  -2 -15  147.67    5.94
   3  -2  15  144.14    6.79
   3   2  15  132.16    6.50
   3  -2  15  148.00    7.40
  -3  -2 -16  143.24    5.93
  -3  -2 -16  132.30    6.78
  -3  -2 -16  138.22    5.75
  -3   2 -16  133.86    5.93
  -3   2 -16  138.76    5.94
   3  -2  16  146.55    6.75
   3   2  16  139.18    6.46
   3  -2  16  131.06    7.12
  -3   2 -17  372.57   11.65
  -3  -2 -17  366.67   11.40
  -3   2 -18   10.11    1.53
  -3  -2 -18    7.84    1.38
  -3   2 -18    8.29    1.41
  -3  -2 -18   10.17    1.45
   3  -2  18   10.56    2.05
  -3   2 -19   66.58    3.98
  -3  -2 -19   61.55    3.94
  -3  -2 -19   79.34    3.57
  -3   2 -19   77.45    3.62
  -3  -2 -19   74.30    3.48
  -3   2 -19   78.89    3.65
  -3  -2 -19   74.14    3.51
  -3   2 -19   71.46    3.54
   3  -2  19   68.08    4.24
  -3   2 -20    1.07    0.80
  -3  -2 -20    1.20    0.76
  -3   2 -20    1.47    1.10
  -3  -2 -20    0.96    1.03
  -3  -2 -20    0.55    0.70
  -3   2 -20    0.87    0.75
   3  -2  20    1.28    0.89
  -3   2 -21    2.25    0.91
  -3  -2 -21    2.32    0.89
  -3  -2 -21    2.23    0.66
  -3   2 -21    1.59    0.67
   3   3 -21   14.60    1.42
   3  -3 -21   15.28    1.44
   3  -3 -21   16.95    1.63
  -3  -3  21   16.04    1.39
   3   3 -20  126.34    4.99
   3  -3 -20  119.43    5.33
   3   3 -20  118.35    5.12
   3   3 -19   41.63    2.89
   3  -3 -19   40.36    2.36
   3   3 -19   38.01    3.03
   3   3 -19   39.67    2.52
   3  -3 -19   38.08    3.15
   3   3 -18   75.18    4.25
   3  -3 -18   74.47    3.61
   3   3 -18   81.64    3.90
   3  -3 -18   76.37    3.66
   3  -3 -18   70.97    3.58
   3   3 -18   77.55    3.84
   3   3 -18   69.73    4.51
   3   3 -18   73.61    3.77
   3  -3 -17    2.84    1.09
   3   3 -17    3.61    1.19
  -3  -3  17    2.04    1.67
   3  -3 -17    4.19    1.13
   3  -3 -17    4.86    1.07
   3   3 -17    2.71    1.11
   3   3 -17    3.15    1.13
   3   3 -17    2.69    1.57
   3  -3 -16    1.58    1.07
   3   3 -16    0.80    1.00
  -3  -3  16    2.98    1.89
   3   3 -16    0.48    1.01
   3   3 -16    0.63    1.05
   3  -3 -16    0.14    0.95
   3   3 -16    1.28    1.54
   3  -3 -16    1.01    0.99
   3   3 -15  472.57   14.66
  -3  -3  15  501.21   16.59
   3  -3 -15  485.02   14.49
   3   3 -15  484.79   14.74
   3   3 -15  485.59   14.76
   3  -3 -15  477.44   14.44
   3  -3 -15  475.48   14.41
   3   3 -14   62.95    3.67
   3  -3 -14   68.60    3.62
  -3  -3  14   59.24    4.51
   3  -3 -14   68.41    3.58
   3  -3 -14   71.23    3.65
   3   3 -14   66.56    3.76
  -3   3  14   67.51    4.12
   3   3 -14   66.79    3.80
  -3  -3  13   21.25    2.79
   3  -3 -13   28.16    2.24
   3   3 -13   29.29    2.30
   3  -3 -13   23.97    2.08
   3   3 -13   25.70    2.21
   3  -3 -13   23.14    2.05
   3   3 -13   21.86    2.09
  -3   3  13   23.47    2.45
   3   3 -12  171.90    6.56
  -3   3  12  172.50    6.95
  -3  -3  12  174.57    7.68
   3  -3 -12  178.53    6.46
  -3  -3  12  183.89    6.87
   3  -3 -12  174.80    6.40
   3   3 -12  185.80    6.66
   3  -3 -12  179.54    6.46
   3   3 -12  182.29    6.62
  -3   3  12  169.59    6.99
   3   3 -11 1324.93   34.71
  -3  -3  11 1302.43   34.97
  -3   3  11 1305.96   35.09
   3  -3 -11 1347.35   34.52
[truncated: 17,347,701 more chars]
